# Supplementary material for: DockAnalyse: an application for the analysis of protein-protein interactions
Source: BMC Struct Biol. 2010 Oct 22;10:37. doi: 10.1186/1472-6807-10-37 (PMC2987812; doi:10.1186/1472-6807-10-37)
Supplement: Additional file 1 — DockAnalyse. 4 R program files, 4 Perl scripts, 2 text files and 3 zippped libraries. [file 1472-6807-10-37-S1.ZIP]

Archive with 13 entries (13 files):
- ade4_1.4-14.zip
- clusterSim_0.37-1.zip
- dbscan.eps.choice.R
- DockAnalyse.R
- ExtraClustMembers.pl
- ExtractRepres.pl
- fpc_1.2-7.zip
- HexOutputfile_transform.txt
- HexRMS.pl
- preprocessing.R
- README.txt
- RelativeRMS.pl
- Script_DockAnalyse.R
