# Supplementary material for: DockAnalyse: an application for the analysis of protein-protein interactions
Source: BMC Struct Biol. 2010 Oct 22;10:37. doi: 10.1186/1472-6807-10-37 (PMC2987812; doi:10.1186/1472-6807-10-37)
Supplement: Additional file 1 — DockAnalyse. 4 R program files, 4 Perl scripts, 2 text files and 3 zippped libraries. [file 1472-6807-10-37-S1.ZIP › HexOutputfile_transform.txt]

# Docking file generated by Hex 5.1 on Mon Jun 21 12:41:31 2010.

# ReceptorSourceFile: C:\Documents and Settings\jcedano\Mis documentos\S�lvia Bon�s\Benchmark\C2\1RGH_R.pdb
# LigandSourceFile:   C:\Documents and Settings\jcedano\Mis documentos\S�lvia Bon�s\Benchmark\C2\1A19_L.pdb
# ComplexSourceFile:  None
#
# Apply Euler rotation (alpha,beta,gamma) to ligand, then translate by (x y z)
#
# Format: Cluster Solution RMS Etotal x y z alpha beta gamma
#
# -----------------------------------------------------------
#
1 1 -1.00 -574.70  -0.934546 0.124760 0.446614 6.037832 0.013543 0.224206
1 2 -1.00 -571.40  -2.733873 0.729730 0.027046 5.493906 0.037486 0.721781
1 3 -1.00 -537.32  0.016254 -0.066504 0.120781 0.001909 0.000000 0.000000
1 5 -1.00 -477.32  -0.642339 -0.292536 0.877688 6.049497 0.003430 0.228518
1 28 -1.00 -392.67  -4.407624 1.624284 0.826982 5.721405 0.077832 0.426266
2 4 -1.00 -491.68  -35.640045 33.692069 57.025122 4.029179 2.001549 6.095292
2 6 -1.00 -451.71  -35.379249 33.340813 58.286682 4.013874 2.004828 6.065077
3 7 -1.00 -451.50  10.052664 26.503374 54.540470 0.832456 1.278975 4.646858
3 10 -1.00 -433.06  9.659131 26.843327 54.300671 0.822501 1.268518 4.624316
3 66 -1.00 -355.44  6.856183 23.560843 52.723698 0.899577 1.159588 4.596171
4 8 -1.00 -446.53  -12.014269 -29.245463 33.989488 2.897869 2.239904 3.871144
4 15 -1.00 -414.44  -11.272410 -29.038819 34.091736 2.912613 2.238602 3.878085
4 127 -1.00 -326.41  -11.865277 -28.533404 34.438947 2.912490 2.246896 3.892940
5 9 -1.00 -440.81  2.451463 73.554317 16.369415 2.423736 2.710785 5.686539
5 22 -1.00 -400.52  2.211834 73.141389 16.655069 2.423406 2.709854 5.686311
5 25 -1.00 -395.49  1.364711 73.539788 14.592437 2.486744 2.757423 5.722788
5 35 -1.00 -377.22  2.730969 74.548325 13.649582 2.561322 2.748170 5.845349
5 42 -1.00 -369.25  0.795210 73.258887 14.531229 2.468976 2.759052 5.693993
5 57 -1.00 -358.41  1.029189 73.611131 14.439768 2.477760 2.758273 5.708213
5 101 -1.00 -335.98  0.772008 71.073022 20.461769 2.482925 2.570251 5.651373
5 131 -1.00 -325.40  1.825254 74.684838 13.593298 2.527745 2.770001 5.779319
5 160 -1.00 -315.96  0.624282 70.777703 20.728742 2.480333 2.570508 5.646628
5 204 -1.00 -302.10  0.892916 72.974448 15.251168 2.483579 2.757728 5.717651
6 11 -1.00 -430.79  -20.684799 -9.435930 -1.984865 4.374737 1.062818 1.436202
7 12 -1.00 -424.64  4.835083 60.059693 -21.520241 0.692140 1.227849 2.612245
7 24 -1.00 -396.06  3.896139 61.810363 -20.256767 0.664189 1.236455 2.671460
7 33 -1.00 -381.94  4.335091 60.658646 -20.716629 0.686138 1.221330 2.620138
7 43 -1.00 -368.74  4.075250 62.046291 -20.003674 0.598611 1.268790 2.694374
7 65 -1.00 -355.69  4.564864 60.955321 -20.101460 0.677537 1.215194 2.633122
7 155 -1.00 -318.15  5.499924 60.310216 -22.413090 0.577927 1.292079 2.617959
7 175 -1.00 -311.37  4.409800 61.639616 -21.115602 0.674939 1.232937 2.648579
7 201 -1.00 -302.86  -0.057679 61.288164 -19.244925 0.657462 1.344403 2.747661
8 13 -1.00 -423.22  44.257748 28.050211 -22.102436 1.002321 1.039128 1.537533
8 17 -1.00 -410.04  44.627828 27.938638 -22.203793 1.005982 1.040391 1.530076
8 128 -1.00 -326.33  44.131101 26.814652 -22.199058 1.101764 1.115224 1.464398
9 14 -1.00 -421.70  17.022349 -33.216117 13.824318 0.270183 0.946391 0.470201
9 36 -1.00 -375.06  18.577045 -32.254405 12.771444 0.278431 0.921952 0.510886
10 16 -1.00 -410.42  17.255253 42.098321 -29.581365 2.962057 1.923922 1.779841
10 37 -1.00 -374.23  17.817908 41.867578 -29.082660 3.159216 1.962922 1.841406
10 130 -1.00 -325.89  17.995503 40.149497 -28.977592 3.131326 1.963953 1.871316
11 18 -1.00 -406.75  -11.130868 60.203385 24.062928 6.079054 0.716950 4.593339
11 21 -1.00 -403.08  -11.233624 60.082723 23.935250 6.075230 0.713822 4.589014
12 19 -1.00 -405.96  35.220568 59.829667 10.797229 5.322627 1.637740 3.710552
12 67 -1.00 -354.84  35.206608 59.596358 10.973814 5.322859 1.636519 3.708331
13 20 -1.00 -405.35  16.312844 63.832098 -19.294399 5.376294 1.944243 2.653434
13 68 -1.00 -353.27  15.376425 64.310534 -19.855468 5.400050 1.957877 2.632143
14 23 -1.00 -399.52  50.559294 41.428386 2.690783 1.386397 0.592377 1.339909
14 56 -1.00 -361.38  51.859943 40.069435 2.729450 1.400203 0.617675 1.283297
15 26 -1.00 -394.78  1.077642 17.337091 1.392950 1.966352 1.600707 2.875553
15 134 -1.00 -324.27  0.828337 16.968566 1.624727 1.964643 1.601757 2.879109
16 27 -1.00 -393.63  26.140502 44.048473 -26.551000 3.385838 2.073919 1.886417
16 115 -1.00 -331.28  26.336824 41.548358 -26.552589 3.354601 2.061646 1.925672
16 141 -1.00 -322.74  26.161899 41.761403 -26.793762 3.346549 2.058678 1.935750
17 29 -1.00 -391.27  20.772106 61.222282 31.088709 1.998916 1.953954 5.791596
17 73 -1.00 -349.83  17.825832 63.639137 30.529212 2.016988 2.051960 5.737949
17 184 -1.00 -307.93  17.866389 63.476381 30.589788 2.022851 2.050486 5.750385
18 30 -1.00 -389.11  1.155836 64.435995 -13.270176 0.988536 1.022429 2.797191
18 34 -1.00 -381.52  3.964764 67.072817 -12.085930 0.840611 1.009482 2.837819
18 44 -1.00 -368.16  3.395593 65.293608 -13.686048 0.946873 1.004973 2.749958
18 148 -1.00 -319.58  2.699419 63.635241 -14.811423 1.041446 1.012229 2.687204
19 31 -1.00 -386.47  28.472746 41.579826 -27.426278 3.538191 2.090677 1.975564
19 60 -1.00 -357.62  30.181774 38.014031 -26.424621 3.446292 2.119309 2.039458
19 100 -1.00 -336.20  29.996434 39.067718 -26.205538 3.466187 2.124508 2.017961
19 139 -1.00 -323.07  30.017841 41.633087 -26.016140 3.635745 2.138912 2.037320
20 32 -1.00 -384.98  18.432980 -30.965568 5.311407 0.163483 0.780225 0.700781
20 199 -1.00 -303.23  18.169090 -30.769604 5.217975 0.150846 0.777252 0.713825
21 38 -1.00 -373.06  29.639846 -23.183624 26.191038 1.006430 0.070798 0.191034
21 219 -1.00 -299.28  30.255224 -22.561908 26.145521 1.096178 0.062079 0.120479
22 39 -1.00 -372.68  -17.547268 69.910897 53.243657 0.690000 1.653528 3.957611
22 49 -1.00 -365.90  -17.192766 69.860653 53.551101 0.690712 1.663690 3.976010
23 40 -1.00 -372.42  8.310191 74.222713 54.102712 3.517048 0.778871 5.844796
23 71 -1.00 -350.11  8.516490 75.220815 53.309624 3.582754 0.701184 5.815816
23 85 -1.00 -340.14  7.941171 73.633903 54.770624 3.464677 0.855428 5.871194
23 178 -1.00 -310.98  7.530261 72.733563 56.120465 3.484545 0.891595 5.833354
24 41 -1.00 -371.19  -8.460750 16.746985 -13.565787 6.081219 2.440199 1.241151
24 88 -1.00 -339.30  -8.777263 16.482656 -12.998242 6.079843 2.445717 1.231986
25 45 -1.00 -367.81  -17.419609 70.230092 2.483778 0.439470 1.726406 3.464645
26 46 -1.00 -367.23  17.976378 63.122348 29.206873 2.071704 2.077898 5.736767
26 82 -1.00 -341.83  20.804267 63.801895 26.714735 1.986825 2.153464 5.795062
26 96 -1.00 -337.40  18.915702 63.671316 28.106521 1.943773 2.163831 5.704032
26 118 -1.00 -330.05  17.470474 62.360035 29.932144 2.059452 2.074982 5.713483
27 47 -1.00 -366.85  32.164883 48.882500 -2.476889 5.680469 1.857854 2.532530
27 70 -1.00 -352.62  31.323608 48.131500 -3.037638 5.707808 1.852641 2.492045
28 48 -1.00 -366.07  21.665944 62.178998 -18.818199 0.128266 1.173639 2.685586
28 63 -1.00 -356.28  21.824908 62.042372 -19.388440 0.136707 1.170797 2.667401
28 76 -1.00 -347.40  21.487169 62.150538 -18.229570 0.120534 1.169751 2.698219
29 50 -1.00 -365.51  47.624433 36.351648 -9.905196 1.763971 2.158726 0.864931
29 74 -1.00 -348.67  47.448764 36.484357 -10.270117 1.760010 2.156508 0.867514
30 51 -1.00 -363.37  -28.960470 36.358312 23.191813 1.658289 1.541010 3.005650
30 69 -1.00 -353.09  -28.565176 36.440150 22.860407 1.667226 1.533948 2.984856
31 52 -1.00 -362.74  6.048270 79.410374 41.312676 3.026553 2.088773 0.139788
31 77 -1.00 -347.13  10.472200 79.086739 42.876427 2.869652 2.116226 0.087498
31 90 -1.00 -339.03  5.000977 79.480333 43.376665 3.056238 2.016854 0.091516
31 112 -1.00 -331.52  4.797829 79.538002 41.878656 3.082116 2.005342 0.144290
31 124 -1.00 -326.85  11.329861 79.262771 44.176053 2.828667 2.102938 0.050749
31 137 -1.00 -323.34  11.120092 79.659018 43.587424 2.791106 2.211925 0.035313
31 223 -1.00 -298.60  10.516592 78.766340 42.839841 2.865012 2.114711 0.082917
32 53 -1.00 -362.69  -11.516585 54.826523 31.455121 5.898351 0.877236 4.911988
33 54 -1.00 -361.81  23.282120 38.558227 -18.912951 4.131423 2.031340 2.641271
34 55 -1.00 -361.58  0.022814 69.667121 -13.835412 0.630824 1.139605 2.815244
34 64 -1.00 -356.01  0.580911 69.973638 -14.271696 0.564295 1.185507 2.833152
34 92 -1.00 -338.35  -0.228217 69.899952 -13.726167 0.627878 1.147466 2.827435
35 58 -1.00 -357.84  55.707524 41.318281 31.163386 5.326438 1.041003 3.672075
35 97 -1.00 -336.81  56.259360 40.880543 29.836864 5.334175 1.020245 3.629246
35 126 -1.00 -326.57  55.234189 41.180976 30.391474 5.333975 1.032722 3.651026
36 59 -1.00 -357.77  18.030986 43.703443 0.162260 0.857350 1.300701 2.706438
37 61 -1.00 -357.51  -5.475596 70.970398 22.026549 2.527043 2.584543 5.546634
37 136 -1.00 -323.99  -6.259219 70.895179 22.468633 2.509983 2.582075 5.503736
37 164 -1.00 -314.88  -4.403538 72.208189 21.423682 2.583409 2.580198 5.648829
38 62 -1.00 -356.82  56.886188 35.051326 14.597731 1.520118 0.356629 0.936251
38 200 -1.00 -303.09  52.584061 39.773186 11.144815 1.632311 0.491770 1.021951
38 243 -1.00 -292.69  53.861587 38.329090 11.457243 1.648349 0.525372 0.945827
39 72 -1.00 -350.03  36.382599 55.739210 -11.256323 0.888890 0.430212 1.602930
39 104 -1.00 -334.63  36.971153 54.626098 -11.939379 0.887493 0.450388 1.580223
40 78 -1.00 -346.59  16.108922 77.456805 45.977754 2.598972 2.190177 6.246794
40 154 -1.00 -318.35  20.870365 76.512772 46.882357 2.364170 2.261040 6.158250
40 156 -1.00 -317.66  12.273350 79.147483 44.321024 2.709406 2.280803 6.276825
40 230 -1.00 -296.98  16.008551 79.684850 41.774775 2.704403 2.208719 0.103976
41 79 -1.00 -344.68  -27.298680 59.361793 -7.878251 5.218913 2.408181 1.933844
41 149 -1.00 -319.48  -31.735000 59.474965 -4.208914 5.220037 2.516057 1.836015
42 80 -1.00 -342.60  52.883153 8.427797 13.568458 1.191297 2.235950 0.820992
43 81 -1.00 -341.86  0.315883 16.291159 29.639303 0.082965 0.921109 5.814835
43 102 -1.00 -335.10  0.876592 15.793543 29.314527 0.105876 0.914325 5.835873
43 113 -1.00 -331.44  -1.761148 19.290304 30.511215 0.153265 0.843693 5.598540
44 83 -1.00 -340.80  -5.010414 74.096184 4.391758 0.256215 1.368490 3.521693
44 105 -1.00 -334.34  0.469644 74.714738 3.936320 0.101942 1.306189 3.497786
44 122 -1.00 -328.19  -3.886010 73.447613 3.478413 0.243383 1.328830 3.479786
44 138 -1.00 -323.11  0.322898 74.129838 3.978864 0.110274 1.305955 3.489776
44 153 -1.00 -318.73  0.175655 74.249121 2.913492 0.112407 1.301250 3.479969
44 166 -1.00 -314.06  -6.824047 73.200863 3.344263 0.324958 1.275999 3.471061
44 186 -1.00 -307.75  -6.807903 73.030184 3.317354 0.326675 1.271831 3.462645
44 266 -1.00 -285.52  -7.140549 73.083711 2.276003 0.340348 1.282323 3.466803
45 84 -1.00 -340.31  2.259194 35.474608 -31.981827 2.950217 1.521089 2.034422
46 86 -1.00 -339.92  -2.545933 66.395894 -19.836279 1.073502 0.934818 2.398731
46 231 -1.00 -296.71  -4.004672 66.740563 -18.925757 1.044113 0.942478 2.459428
47 87 -1.00 -339.90  8.974331 65.550331 -18.609859 0.561510 1.095315 2.625150
47 182 -1.00 -309.98  9.046629 65.672676 -19.187732 0.565919 1.094128 2.615760
47 197 -1.00 -303.66  3.781374 65.411750 -17.650751 0.639826 1.154847 2.700308
47 210 -1.00 -301.40  3.933901 65.617585 -18.028975 0.643660 1.153594 2.692058
47 215 -1.00 -299.57  8.840668 65.074293 -18.627990 0.566831 1.093888 2.613820
47 228 -1.00 -297.61  7.038400 62.567689 -19.807991 0.580881 1.190093 2.657008
48 89 -1.00 -339.13  18.743405 61.390107 -17.254200 0.157702 1.364809 2.827134
49 91 -1.00 -338.70  52.793034 38.240507 8.748349 1.594517 0.594172 1.054538
49 211 -1.00 -301.02  53.562321 38.389620 8.597486 1.594867 0.594809 1.053050
49 220 -1.00 -299.25  56.248025 31.265906 12.551483 1.582075 0.634604 0.865704
50 93 -1.00 -338.04  6.559489 69.135972 -5.663089 6.049502 2.722396 2.949221
50 110 -1.00 -332.10  6.582218 68.962416 -5.394801 6.049657 2.722341 2.949213
50 135 -1.00 -324.17  6.807476 69.307256 -5.810128 6.047398 2.723011 2.949195
51 94 -1.00 -337.61  54.667732 22.622619 3.300357 1.596955 1.460551 0.995195
51 205 -1.00 -301.98  54.774837 22.067464 3.194894 1.569946 1.465310 0.990126
52 95 -1.00 -337.49  11.733227 68.874835 60.962539 3.581542 0.827913 5.631190
52 212 -1.00 -300.75  13.167416 69.765590 59.004287 3.724771 0.691023 5.541263
52 262 -1.00 -285.79  14.287739 67.902137 60.308154 3.602663 0.762455 5.565642
53 98 -1.00 -336.74  33.369245 22.177608 -13.484538 5.354852 1.499465 2.088995
54 99 -1.00 -336.65  56.441424 39.623316 29.443125 5.305411 1.208607 3.695870
54 132 -1.00 -324.75  56.400809 40.158444 27.892098 5.333828 1.197999 3.656238
55 103 -1.00 -334.82  -13.363588 56.682142 6.883773 1.090285 1.364547 2.447200
55 144 -1.00 -320.49  -13.809601 51.809855 5.351550 1.144438 1.502274 2.376369
55 150 -1.00 -319.29  -10.381047 58.898757 6.993390 1.049553 1.276102 2.404798
55 162 -1.00 -315.68  -11.074439 58.450511 7.423838 1.045378 1.289284 2.416381
55 168 -1.00 -313.33  -12.364089 56.330807 6.309013 1.111090 1.362498 2.406080
55 285 -1.00 -280.51  -13.561201 51.463079 5.052612 1.147265 1.501063 2.371001
56 106 -1.00 -333.77  12.642012 65.813284 28.309538 0.682366 2.248867 3.879398
56 190 -1.00 -306.87  12.566579 65.728279 28.744838 0.690025 2.257672 3.900035
57 107 -1.00 -333.12  -3.046810 58.987358 -22.839835 0.726477 1.387659 2.648513
57 111 -1.00 -331.70  -6.651947 61.673601 -19.612542 0.781822 1.350528 2.715173
57 161 -1.00 -315.71  -4.443227 57.504691 -23.600168 0.813542 1.398462 2.631044
57 193 -1.00 -306.17  -1.175439 57.505894 -24.783928 0.775354 1.363560 2.545163
57 206 -1.00 -301.70  -0.729261 56.401730 -24.373355 0.777652 1.358570 2.538558
58 108 -1.00 -332.69  24.230709 48.450044 -27.220757 3.741752 2.077239 1.929723
58 213 -1.00 -300.64  23.845501 48.743081 -26.816774 3.752387 2.081201 1.916721
59 109 -1.00 -332.21  23.076068 64.012329 -14.995957 6.211751 1.377891 2.853912
59 117 -1.00 -330.09  26.829166 63.083918 -14.643271 6.094076 1.369502 2.869744
59 123 -1.00 -327.79  26.180447 63.253269 -14.392182 6.096773 1.393463 2.885738
59 237 -1.00 -293.82  22.914959 64.864952 -13.150857 6.192895 1.411560 2.916605
60 114 -1.00 -331.32  42.649077 36.349897 -11.863453 1.555386 1.652436 0.759566
60 170 -1.00 -313.05  42.420671 35.772100 -12.854329 1.523815 1.640486 0.780100
61 116 -1.00 -330.12  56.496392 49.867738 12.506712 5.319410 1.082591 3.441416
61 163 -1.00 -314.97  56.939048 49.676742 11.456086 5.331758 1.069425 3.405671
62 119 -1.00 -329.46  1.367525 -20.626510 48.377161 5.528195 1.873134 5.599290
63 120 -1.00 -329.25  19.993041 73.677732 51.047570 2.193325 2.288143 5.970149
63 177 -1.00 -311.16  21.072639 74.378323 50.614843 2.214400 2.280069 6.016084
63 203 -1.00 -302.32  20.219133 74.199594 51.584816 2.195860 2.287086 5.975745
63 208 -1.00 -301.54  18.419670 73.921362 52.495061 2.171313 2.296709 5.922100
63 209 -1.00 -301.42  17.385085 72.489201 54.836159 2.086198 2.289245 5.777386
64 121 -1.00 -329.03  17.950422 71.073988 -5.537921 3.840946 2.934449 1.471729
64 157 -1.00 -317.51  17.860539 70.839086 -5.757367 3.889286 2.921165 1.524464
64 179 -1.00 -310.74  16.396224 71.336189 -4.589509 3.926762 2.961719 1.499838
65 125 -1.00 -326.75  1.972249 71.596148 58.596960 3.707754 0.840119 5.752307
65 188 -1.00 -307.50  0.039870 72.687225 57.375376 3.825448 0.763818 5.742943
65 258 -1.00 -288.10  1.869209 71.113949 58.583844 3.708582 0.844066 5.750776
65 279 -1.00 -281.49  1.783659 70.954119 58.645856 3.709571 0.850893 5.747887
66 129 -1.00 -326.31  -1.559561 66.928126 9.128449 0.551487 1.042031 3.665060
66 275 -1.00 -282.73  -0.609939 67.823032 8.507915 0.519060 1.014445 3.644512
66 280 -1.00 -281.42  -2.092655 66.282024 9.552440 0.557712 1.046712 3.668140
67 133 -1.00 -324.75  -7.564977 62.360311 -18.529989 0.816357 1.309389 2.749237
67 312 -1.00 -274.11  -3.159036 63.990225 -18.599806 0.712656 1.246628 2.719053
68 140 -1.00 -322.77  37.574702 41.240826 -2.358644 5.721678 1.727013 2.700552
68 238 -1.00 -293.78  36.669803 40.359468 -3.268294 5.751593 1.716278 2.648402
68 270 -1.00 -284.40  38.635883 41.828549 -1.277707 5.701670 1.735175 2.735833
69 142 -1.00 -321.82  -10.748523 41.335740 -16.832248 2.032582 1.071354 2.672893
69 146 -1.00 -319.93  -11.038482 41.061637 -16.332766 2.020195 1.075452 2.699744
70 143 -1.00 -321.11  42.055950 48.825213 -17.226023 1.751523 1.284491 0.945907
71 145 -1.00 -320.26  31.243403 9.864005 -14.703787 0.609130 1.506093 0.808709
71 196 -1.00 -304.68  31.144128 9.693117 -14.388198 0.608879 1.506361 0.808268
72 147 -1.00 -319.61  1.592524 65.007288 20.604751 2.233065 2.688982 5.232529
72 183 -1.00 -307.99  0.562218 64.259494 20.949889 2.194277 2.687173 5.167450
73 151 -1.00 -319.16  51.268090 52.146656 23.309069 5.963222 0.588203 3.042500
74 152 -1.00 -318.87  36.900866 37.973442 -25.295382 1.289878 1.103871 1.627505
75 158 -1.00 -316.92  -8.556615 31.088488 35.607450 1.677062 1.560198 3.733337
75 180 -1.00 -310.25  -8.558068 31.345717 34.243437 1.667461 1.537969 3.698283
76 159 -1.00 -316.11  30.469022 56.511317 -17.820030 5.136120 1.857681 2.778771
76 286 -1.00 -279.81  33.490056 56.273241 -14.783092 5.080250 1.886758 2.871635
76 355 -1.00 -264.35  30.876517 56.111598 -17.040669 5.128756 1.861166 2.790847
77 165 -1.00 -314.12  30.707125 46.606986 -18.556728 4.279257 2.545693 2.556851
77 218 -1.00 -299.28  32.811661 43.106132 -18.266642 4.159477 2.559152 2.579051
78 167 -1.00 -313.47  17.493765 62.453496 -21.477530 3.334394 1.924341 1.095326
79 169 -1.00 -313.22  -9.308381 70.253639 15.971423 2.580197 2.734143 5.583053
79 261 -1.00 -286.51  -9.837703 69.588207 16.187924 2.553030 2.735145 5.538665
79 327 -1.00 -269.81  -8.677195 70.352392 15.819498 2.616944 2.732007 5.643333
79 331 -1.00 -269.63  -9.794733 70.205273 15.892295 2.553697 2.735127 5.539754
80 171 -1.00 -313.03  9.850864 56.092236 -24.702170 1.094467 1.136771 2.301927
80 239 -1.00 -293.71  8.635045 56.720799 -24.443081 1.068402 1.143310 2.354944
80 264 -1.00 -285.72  9.148173 59.594298 -21.823895 1.065473 1.028647 2.393482
81 172 -1.00 -312.27  13.796452 74.974903 -0.210064 6.086273 2.486489 3.463331
81 328 -1.00 -269.73  8.615002 74.851924 -1.834755 6.182589 2.375535 3.388689
82 173 -1.00 -311.98  -38.591490 57.239584 8.152954 5.277909 3.079790 1.799822
82 365 -1.00 -262.24  -43.627675 51.949778 6.448715 4.559609 2.924550 0.893574
83 174 -1.00 -311.78  20.005070 56.039440 51.393109 0.697973 1.937699 4.374660
83 235 -1.00 -295.38  19.356590 56.328060 50.893292 0.695639 1.925323 4.352647
84 176 -1.00 -311.32  -5.141775 19.034170 29.209142 0.011834 0.780013 5.673972
84 354 -1.00 -264.48  -1.723290 18.506880 30.977456 0.162593 0.842755 5.604989
85 181 -1.00 -310.20  31.942860 56.022567 49.189009 2.476719 1.967084 5.644928
85 241 -1.00 -293.11  31.465915 55.895508 49.221698 2.474137 1.967503 5.639578
85 323 -1.00 -270.92  31.448785 59.429317 45.774582 2.532057 2.044579 5.763845
86 185 -1.00 -307.86  -20.819167 54.180689 16.537903 0.372062 0.550430 4.322833
86 192 -1.00 -306.54  -20.706496 53.690807 17.435665 0.369024 0.563540 4.345774
87 187 -1.00 -307.74  23.533764 66.161794 -9.664246 4.309218 2.860995 2.056339
87 221 -1.00 -298.84  25.119894 65.238200 -10.034666 4.561427 2.832170 2.359946
87 271 -1.00 -283.85  26.751466 64.103351 -10.297275 3.720907 2.825832 1.603591
88 189 -1.00 -307.31  17.278802 58.654176 43.271719 0.968438 2.070903 4.440030
88 263 -1.00 -285.75  17.585795 58.532688 43.625198 0.974864 2.079995 4.462382
89 191 -1.00 -306.72  41.168129 52.505668 -5.403466 1.514333 0.419687 0.897975
89 371 -1.00 -259.97  42.755889 49.468496 -5.635413 1.524769 0.466405 0.804025
90 194 -1.00 -305.59  5.030604 72.679763 -0.072016 0.048120 1.300024 3.416541
90 281 -1.00 -281.41  5.045473 72.825375 1.039680 0.038023 1.319738 3.458744
91 195 -1.00 -305.27  -0.366278 60.419314 65.882103 6.271705 1.509576 4.617186
92 198 -1.00 -303.56  21.933595 44.339213 1.578503 0.976213 1.142917 2.521779
92 321 -1.00 -271.98  20.123792 44.925084 2.625332 0.934439 1.160933 2.613245
93 202 -1.00 -302.85  56.361772 50.300936 36.052736 2.188037 1.068137 0.208293
93 226 -1.00 -298.02  56.123273 48.534910 38.164325 2.228537 0.914862 0.107321
93 251 -1.00 -290.47  55.837024 50.149997 35.608201 2.183243 1.063959 0.212903
94 207 -1.00 -301.60  -21.004924 73.925306 42.424824 0.697034 1.662558 3.699510
94 315 -1.00 -273.67  -20.995958 74.398331 42.516191 0.697649 1.659540 3.694023
94 330 -1.00 -269.66  -21.092628 74.530267 42.945788 0.696742 1.664020 3.702168
95 214 -1.00 -299.61  17.513177 53.221017 -23.539668 1.448098 1.071834 2.073122
95 289 -1.00 -279.58  16.200233 53.427455 -22.912680 1.425241 1.067158 2.121159
95 329 -1.00 -269.69  18.606897 52.792968 -23.415285 1.471318 1.077659 2.023841
96 216 -1.00 -299.51  57.270896 18.123431 9.841742 1.568237 1.721995 0.858490
96 274 -1.00 -283.35  57.924956 19.321219 11.704017 1.575141 1.652077 0.797116
96 408 -1.00 -249.14  57.615674 17.675837 15.340451 1.539150 1.728949 0.761688
97 217 -1.00 -299.51  37.940808 37.276293 15.858579 1.362809 1.699568 0.094460
97 249 -1.00 -291.07  37.215955 37.699663 18.162090 1.351750 1.742965 0.020309
98 222 -1.00 -298.63  1.664958 73.125574 18.491091 2.302701 2.690713 5.546291
98 269 -1.00 -284.77  2.320855 73.340123 14.507917 2.549146 2.749962 5.825115
98 283 -1.00 -281.02  -2.427788 70.801867 19.020981 2.496077 2.637632 5.583993
99 224 -1.00 -298.47  8.186647 59.777844 -22.491578 0.571775 1.240199 2.569406
99 244 -1.00 -291.84  0.444343 60.770179 -20.024582 0.673910 1.345666 2.718523
99 267 -1.00 -285.23  4.043399 59.781726 -20.795174 0.629344 1.283708 2.643174
99 273 -1.00 -283.64  7.267518 62.259451 -20.221750 0.521680 1.254674 2.674755
99 287 -1.00 -279.69  7.604767 61.595095 -20.852769 0.603594 1.183427 2.608734
99 288 -1.00 -279.65  0.680074 60.840613 -20.756679 0.678092 1.348839 2.712837
99 344 -1.00 -266.64  3.533602 61.265317 -19.026449 0.658077 1.230505 2.679560
99 381 -1.00 -256.95  8.965364 61.189076 -20.236295 0.538420 1.206067 2.623794
99 396 -1.00 -252.56  9.237825 59.205514 -23.502633 0.603667 1.221678 2.500349
99 421 -1.00 -243.01  0.672683 59.870360 -20.934775 0.696465 1.352597 2.681168
100 225 -1.00 -298.27  19.865308 73.907378 33.104469 2.646795 2.517507 0.488925
100 265 -1.00 -285.71  18.420948 74.933504 34.841745 2.592831 2.555188 0.363368
100 357 -1.00 -263.99  17.735227 75.019842 34.891243 2.590486 2.567504 0.340157
100 415 -1.00 -245.34  17.465277 75.737930 36.081554 2.565289 2.575426 0.296337
101 227 -1.00 -297.72  47.018933 49.139766 26.789815 5.697690 1.788838 3.457513
102 229 -1.00 -297.48  45.801782 43.417532 -15.991254 1.749018 1.434272 0.856439
102 234 -1.00 -295.80  44.652416 44.599470 -17.022040 1.767895 1.407246 0.897508
103 232 -1.00 -296.66  24.735469 51.792812 -23.745980 0.708333 1.105432 2.297201
103 299 -1.00 -277.61  24.293976 51.032962 -23.262414 0.717054 1.105729 2.279248
103 301 -1.00 -276.91  24.332509 52.451252 -23.076087 0.692526 1.105250 2.329727
104 233 -1.00 -296.65  16.836408 61.032335 -21.797711 2.143053 0.991139 1.523867
104 278 -1.00 -281.54  16.608149 61.235890 -21.466999 2.154365 0.984797 1.514144
104 351 -1.00 -265.20  16.211128 61.060055 -22.274136 2.131200 0.981232 1.555600
105 236 -1.00 -295.26  52.342514 -1.917897 32.366159 5.200530 2.995626 4.698935
106 240 -1.00 -293.14  -40.662576 54.671688 0.391745 4.477027 2.490245 0.931847
107 242 -1.00 -293.04  11.714791 61.997118 -19.680262 0.232030 1.520060 2.807678
107 298 -1.00 -277.96  11.548493 62.324783 -19.097761 0.226439 1.520806 2.817438
108 245 -1.00 -291.76  54.841602 16.281026 47.228741 5.037208 2.287557 4.282184
109 246 -1.00 -291.73  9.255826 71.452035 57.531900 3.380126 0.957872 5.817369
109 302 -1.00 -276.28  8.183964 72.907606 55.224183 3.460749 0.876667 5.853676
109 413 -1.00 -246.10  9.445837 71.460430 56.562566 3.438570 0.895867 5.799806
110 247 -1.00 -291.61  14.034926 69.831510 -1.473419 0.013047 2.314320 3.475205
111 248 -1.00 -291.26  10.206499 78.603798 -2.667288 6.167470 1.421014 3.149303
112 250 -1.00 -290.60  -21.826056 48.387162 16.648664 1.399782 1.352563 2.733070
113 252 -1.00 -289.78  0.626385 57.760785 -23.965717 1.860057 0.888953 2.028840
113 284 -1.00 -280.66  3.801629 60.284380 -22.090733 2.041493 0.869657 1.848172
114 253 -1.00 -289.73  22.079539 39.684343 -29.460329 3.440699 1.974925 1.959349
114 407 -1.00 -249.47  24.080816 39.558386 -28.551109 3.263668 2.032027 1.903491
114 446 -1.00 -237.33  21.729898 41.245638 -29.154792 3.466780 1.983641 1.923881
115 254 -1.00 -289.69  36.960192 56.337225 29.496232 0.678213 0.156857 1.568532
116 255 -1.00 -288.48  17.742546 40.892027 -29.038853 3.035302 1.870857 1.831849
116 444 -1.00 -238.21  22.021202 38.979839 -28.120294 2.973650 1.993100 1.854747
117 256 -1.00 -288.35  52.667628 18.081075 4.211873 1.476051 2.061798 1.047919
118 257 -1.00 -288.23  21.599278 -32.499768 13.887981 5.980210 0.539448 1.027063
119 259 -1.00 -287.71  -10.506731 57.381325 30.561747 6.020519 0.884854 4.747649
120 260 -1.00 -287.64  55.221117 6.131518 9.239971 1.428698 2.023207 0.873707
120 314 -1.00 -273.72  56.968045 9.805605 10.807447 1.448785 1.856211 0.792769
120 334 -1.00 -268.71  56.296948 7.660344 10.186540 1.422256 1.940508 0.822933
120 450 -1.00 -236.93  54.324430 7.515112 6.961784 1.415078 1.883431 0.924065
121 268 -1.00 -285.05  10.973704 63.327279 26.593264 2.112424 2.507013 5.291416
121 389 -1.00 -254.87  16.199531 61.578945 30.472027 1.862444 2.389596 5.220559
122 272 -1.00 -283.77  7.287237 57.328657 35.930004 2.406811 2.102652 5.307261
122 368 -1.00 -260.91  7.487679 56.100277 36.760221 2.403034 2.078315 5.291968
123 276 -1.00 -282.47  27.941819 17.129613 -18.529718 0.867767 1.850792 1.086376
123 350 -1.00 -265.38  27.690491 17.515600 -19.455281 0.862801 1.837401 1.110632
124 277 -1.00 -281.95  44.313062 56.296289 2.140637 2.227350 2.481709 0.431469
124 338 -1.00 -267.66  44.635800 56.477805 1.862597 2.228573 2.479453 0.436715
125 282 -1.00 -281.29  15.609737 64.800924 27.973828 2.111112 2.150581 5.728845
125 292 -1.00 -279.12  17.362189 62.185561 30.124867 2.058962 2.075089 5.712449
125 343 -1.00 -266.81  17.139765 65.630553 26.799776 2.139984 2.143315 5.790082
126 290 -1.00 -279.41  -19.068226 29.658783 53.871795 2.428194 1.617835 4.280187
127 291 -1.00 -279.36  13.028518 63.533364 -16.688884 0.632149 1.092374 2.702702
127 424 -1.00 -242.63  14.220051 62.709049 -17.081340 0.587237 1.104154 2.673825
128 293 -1.00 -278.70  17.473195 72.263737 -5.954788 0.150710 0.930430 3.067466
128 352 -1.00 -264.86  19.399157 72.470461 -6.202008 0.060663 0.975616 3.091285
129 294 -1.00 -278.48  -17.317618 69.630897 2.039896 0.435778 1.710432 3.440980
130 295 -1.00 -278.45  -18.120798 38.032065 34.653600 0.229920 0.951149 5.073153
131 296 -1.00 -278.08  8.268187 -33.102521 25.852139 3.361090 0.582849 3.625271
132 300 -1.00 -277.04  10.224703 56.485103 70.877135 0.529865 2.073490 4.766204
133 303 -1.00 -276.22  13.430926 69.187382 60.670294 3.110503 1.206294 5.862307
133 439 -1.00 -239.48  14.229113 68.428475 60.693138 3.096502 1.197436 5.851254
134 304 -1.00 -275.98  -0.867810 54.105557 -26.820604 0.758327 1.440208 2.555546
134 358 -1.00 -263.96  -1.686886 54.210350 -25.634028 0.742315 1.453224 2.590887
135 305 -1.00 -275.84  34.643143 56.107511 -17.075305 1.427702 0.910285 1.645802
135 423 -1.00 -242.73  33.172485 56.636492 -16.914029 1.407386 0.899173 1.693343
136 306 -1.00 -275.36  10.710156 38.876339 51.886701 0.947722 1.523346 4.499611
136 345 -1.00 -266.47  10.996101 33.550650 53.499751 0.902236 1.377308 4.605988
137 307 -1.00 -275.03  -4.890974 57.116123 -22.747682 0.803265 1.396224 2.647875
138 308 -1.00 -274.46  -16.564053 -1.018322 -27.569253 1.886061 1.866659 2.681069
138 445 -1.00 -237.48  -14.290593 -4.203890 -27.238480 1.930202 1.968271 2.651704
138 501 -1.00 -220.72  -15.812738 0.666647 -29.544626 1.795900 1.862367 2.613699
139 309 -1.00 -274.29  -40.827622 66.925979 21.877209 0.882718 1.726764 3.477413
139 390 -1.00 -254.47  -41.080880 65.799189 20.375981 0.905431 1.709164 3.434827
139 417 -1.00 -244.62  -40.935495 66.820952 21.691080 0.881508 1.726812 3.478227
140 310 -1.00 -274.26  7.024768 75.826344 8.937066 2.795704 2.769535 6.215872
140 383 -1.00 -256.02  5.256747 75.016558 11.863333 2.813210 2.636555 6.162236
141 311 -1.00 -274.26  29.936480 64.700988 -6.199813 4.899391 2.856951 2.750895
141 322 -1.00 -271.27  29.249045 66.427265 -2.089819 5.218187 2.962017 3.039458
141 503 -1.00 -220.62  35.372501 60.019515 -7.258464 4.488161 2.886742 2.523645
142 313 -1.00 -273.75  13.146006 79.035542 43.076132 2.728584 2.264637 0.045291
142 433 -1.00 -240.99  10.810407 78.449966 44.550785 2.818400 2.113007 0.021398
143 316 -1.00 -273.23  32.630321 25.579100 -12.692134 5.659796 1.482938 2.041036
144 317 -1.00 -272.79  56.646149 33.388472 36.999940 3.876936 0.321076 4.793615
145 318 -1.00 -272.72  56.613355 22.162194 4.933000 1.593315 1.496525 0.924636
145 347 -1.00 -266.00  55.272431 23.147145 4.417131 1.614405 1.484287 0.947794
146 319 -1.00 -272.47  23.101690 64.511970 -14.656260 6.214315 1.402059 2.872322
146 492 -1.00 -224.02  21.670819 63.135336 -16.913331 0.136625 1.256285 2.760161
147 320 -1.00 -272.07  32.565650 69.992477 -1.302673 6.040953 1.197153 3.145417
147 377 -1.00 -257.64  33.329876 68.858109 -2.853302 6.044809 1.158855 3.090329
147 405 -1.00 -250.07  32.805684 70.395163 -1.199620 6.038039 1.200817 3.154624
148 324 -1.00 -270.77  38.156973 56.921098 -6.871324 3.436814 2.908362 1.651594
148 346 -1.00 -266.24  37.118554 58.198948 -5.948736 3.339932 2.929604 1.507354
148 499 -1.00 -221.64  32.055679 62.928058 -6.360122 3.636499 2.913818 1.599398
148 511 -1.00 -218.51  33.326281 61.528335 -6.672820 3.542789 2.895623 1.559352
149 325 -1.00 -270.48  -16.386743 68.981576 55.149691 0.693499 1.690443 4.024727
150 326 -1.00 -270.25  45.560854 65.500766 15.553082 3.111076 2.595158 0.900039
150 467 -1.00 -231.49  45.182021 65.369606 15.908633 3.100423 2.598799 0.886174
151 332 -1.00 -269.22  38.339559 52.948268 25.346400 1.861574 1.921982 6.008888
152 333 -1.00 -268.87  55.822387 21.592387 8.388586 1.677173 2.116895 0.979291
153 335 -1.00 -268.53  6.123879 78.984605 41.388542 3.023403 2.091277 0.131744
154 336 -1.00 -268.15  4.681990 70.391092 -14.359306 0.459360 1.160907 2.806951
154 406 -1.00 -249.72  3.374942 71.099557 -12.655648 0.492899 1.121813 2.865252
155 337 -1.00 -267.87  16.149873 67.668060 23.431763 2.229058 2.416414 5.677187
155 497 -1.00 -221.90  14.536266 67.000036 24.541879 2.193788 2.420534 5.608076
156 339 -1.00 -267.09  23.960018 53.943651 -19.553080 3.951436 2.599908 2.097577
157 341 -1.00 -266.99  7.492617 29.092290 54.241346 0.969979 1.282081 4.560600
158 342 -1.00 -266.92  18.974921 63.235063 -17.772313 0.085780 1.302918 2.758659
158 468 -1.00 -231.27  19.382689 63.038129 -17.333408 0.064025 1.273884 2.773385
158 472 -1.00 -229.81  20.808988 62.632696 -17.734647 0.187331 1.132628 2.699123
159 348 -1.00 -265.74  5.017649 68.090199 -5.792790 6.092132 2.701920 2.940424
160 349 -1.00 -265.58  42.249497 48.424327 -16.327442 1.753731 1.296194 0.923885
161 353 -1.00 -264.53  42.358878 38.540300 20.368155 1.404032 1.874289 6.161952
161 372 -1.00 -259.77  41.441129 38.440759 22.226660 1.381039 1.889887 6.107508
162 356 -1.00 -264.10  -2.145675 59.874414 -22.016596 1.013689 1.227234 2.560233
163 359 -1.00 -263.82  20.336807 48.231690 52.525901 0.964620 1.818397 4.673637
164 360 -1.00 -263.57  4.621233 43.588986 36.602537 1.592995 1.668880 5.079932
164 558 -1.00 -208.90  15.957112 43.975154 35.327657 1.540892 1.688946 5.375641
165 361 -1.00 -262.96  34.246116 61.843087 -5.479110 5.639045 1.740343 3.298830
166 363 -1.00 -262.74  58.793250 12.672434 15.045345 1.526378 2.111881 0.729282
166 461 -1.00 -232.90  58.141433 10.175023 16.975175 1.503955 2.327936 0.717084
167 364 -1.00 -262.40  9.722822 68.922609 4.858691 0.276980 1.070817 3.537108
167 432 -1.00 -241.41  13.796634 68.796135 0.095685 0.232852 1.008897 3.362296
167 441 -1.00 -238.90  14.087882 69.031099 -0.352429 0.235357 1.005358 3.353536
167 459 -1.00 -233.68  10.354832 68.117832 -0.002753 0.316699 0.998653 3.372909
168 366 -1.00 -262.05  11.442633 25.366796 55.760599 0.855559 1.301640 4.697582
168 376 -1.00 -258.05  5.949613 25.851719 52.166585 0.851436 1.145502 4.546178
168 404 -1.00 -250.53  5.659903 23.926064 52.759874 0.894045 1.155975 4.587679
169 367 -1.00 -261.57  -7.162477 69.771046 23.236976 2.475137 2.581906 5.440908
170 370 -1.00 -260.14  22.173117 60.903651 -16.548054 0.488525 1.040862 2.600564
170 384 -1.00 -255.88  23.106791 59.844976 -17.514135 0.516088 1.034920 2.542503
171 373 -1.00 -259.55  55.259469 37.513139 16.988446 1.561368 0.225884 0.952462
171 448 -1.00 -237.30  55.005191 37.942514 14.844527 1.572256 0.297544 0.984923
172 374 -1.00 -259.20  19.077464 66.945383 19.780060 2.186787 2.517906 5.712921
173 375 -1.00 -258.22  -8.079581 62.817180 -17.265636 0.797895 1.314214 2.786238
173 394 -1.00 -253.15  -9.624882 59.573519 -19.689931 0.976829 1.302559 2.700619
173 524 -1.00 -216.11  -4.725110 65.070596 -16.717698 0.742501 1.222239 2.789804
173 539 -1.00 -212.58  -8.411031 61.867699 -16.949545 0.914784 1.219006 2.754124
174 378 -1.00 -257.31  7.571472 60.647618 -22.260699 1.196719 1.029636 2.304533
174 565 -1.00 -206.56  6.247554 60.964299 -20.904880 1.172594 1.029699 2.354185
175 379 -1.00 -257.21  28.284826 46.919901 -24.675734 3.766140 2.179155 2.026158
176 380 -1.00 -257.02  -6.449705 78.965869 44.556510 3.365171 1.739305 0.067320
177 382 -1.00 -256.48  22.690013 37.120581 -19.247544 4.116589 1.991326 2.634701
178 385 -1.00 -255.86  13.748211 67.353035 -0.079076 0.511192 0.781374 3.172840
179 386 -1.00 -255.72  27.429836 65.236110 -6.344911 5.190901 2.774030 3.030271
179 387 -1.00 -255.38  24.908222 66.630513 -5.760167 5.373892 2.729854 3.124403
179 429 -1.00 -242.16  26.184450 64.316490 -9.972026 4.482774 2.832289 2.328142
180 388 -1.00 -254.89  16.726018 59.747152 -19.614846 0.361065 1.298206 2.725244
180 422 -1.00 -242.80  18.724533 56.253230 -22.935563 0.430911 1.245816 2.565817
181 391 -1.00 -254.28  -1.911261 74.500794 54.357046 4.291147 0.512869 5.460352
182 392 -1.00 -253.58  36.743096 52.130571 -19.152195 2.236713 1.728924 0.936285
183 393 -1.00 -253.34  16.628161 74.351608 36.759972 2.690851 2.357768 0.379228
184 395 -1.00 -252.74  28.137829 63.543341 -9.208041 3.604169 2.850167 1.588566
184 411 -1.00 -246.69  24.918654 65.002492 -9.366714 3.801306 2.846748 1.622763
184 500 -1.00 -221.32  24.701022 67.608391 -5.372847 3.837128 2.943115 1.689519
185 397 -1.00 -252.49  3.729497 65.549284 -17.087619 0.630748 1.151364 2.715606
185 452 -1.00 -235.70  6.934320 61.823354 -19.326566 0.586439 1.188357 2.645142
185 456 -1.00 -234.74  7.174401 61.533341 -19.579213 0.590352 1.187175 2.636809
185 538 -1.00 -212.70  8.854681 64.747723 -18.461067 0.568962 1.093332 2.609289
186 398 -1.00 -252.23  7.645656 83.235794 29.341945 1.220304 2.890144 4.941810
186 460 -1.00 -233.24  8.122328 82.814183 29.259929 1.246091 2.893684 4.979918
187 399 -1.00 -251.68  13.474699 37.531740 -31.393389 2.908395 1.829180 1.925059
188 400 -1.00 -251.33  36.133726 32.977599 -26.286583 1.604671 1.387837 1.514573
189 401 -1.00 -250.78  3.149420 81.878363 3.399871 6.273318 1.592312 3.280887
190 402 -1.00 -250.69  20.563273 62.591502 -16.601605 0.082864 1.393754 2.874092
191 403 -1.00 -250.68  42.950952 37.626116 -9.588971 1.599878 1.667604 0.711441
191 437 -1.00 -239.88  43.582558 38.644622 -6.148132 1.636763 1.745901 0.581854
192 409 -1.00 -247.33  6.310172 63.747239 -17.932607 0.388972 1.491772 2.823194
192 418 -1.00 -243.83  6.805116 64.318832 -17.930145 0.378325 1.484201 2.834265
192 487 -1.00 -224.63  6.342025 63.327232 -17.983149 0.393846 1.485878 2.810095
193 410 -1.00 -247.15  7.272090 70.205814 55.623185 2.560498 2.071461 6.083312
193 549 -1.00 -211.10  8.032779 70.175121 54.841955 2.572031 2.059646 6.115680
194 412 -1.00 -246.35  -43.520758 51.533649 6.820637 4.564587 2.932239 0.884469
194 527 -1.00 -215.38  -38.217625 57.048041 8.307346 5.280494 3.075291 1.806267
194 603 -1.00 -193.33  -43.116534 51.727256 6.686549 4.576770 2.927207 0.904710
195 416 -1.00 -245.20  50.287014 55.360901 36.367839 2.492190 0.394246 0.150928
195 464 -1.00 -232.58  49.168844 56.127397 35.999064 2.523283 0.375621 0.160652
196 419 -1.00 -243.17  17.240094 52.592743 53.551357 0.730580 1.803125 4.418427
197 420 -1.00 -243.03  55.124176 37.720655 14.273149 1.768128 0.675960 0.810490
197 593 -1.00 -197.28  53.253996 39.126105 13.524115 1.762705 0.639462 0.880770
198 425 -1.00 -242.44  6.948978 68.504090 -11.446535 5.406565 2.720726 2.414910
198 431 -1.00 -241.75  6.526943 68.339617 -11.235972 5.425885 2.720011 2.418263
199 427 -1.00 -242.29  56.056592 52.332804 33.750932 2.213092 1.035892 0.265234
199 555 -1.00 -209.21  56.469968 51.199171 33.074471 2.204072 0.953502 0.264989
199 612 -1.00 -190.34  58.665142 43.519763 36.868870 2.035001 0.902139 0.152241
200 428 -1.00 -242.17  6.181399 54.452770 -25.704214 2.003243 0.995819 1.899778
200 488 -1.00 -224.51  6.720460 54.324743 -25.400282 2.017797 1.001620 1.867522
201 430 -1.00 -241.82  13.395444 8.473910 24.494544 1.003971 0.644092 5.528879
201 616 -1.00 -188.97  12.585760 9.616720 25.252179 0.975278 0.684668 5.513692
202 434 -1.00 -240.96  -2.834877 69.177049 -14.557053 0.485567 1.305002 2.854312
202 619 -1.00 -188.39  -3.623850 70.048582 -12.760834 0.518259 1.247909 2.896797
203 435 -1.00 -240.35  2.986386 66.317973 62.876577 0.374748 1.895779 4.515878
203 575 -1.00 -203.79  3.289129 65.711214 62.797135 0.378173 1.900280 4.526966
204 436 -1.00 -240.27  57.589586 18.654611 14.112177 1.549928 1.709078 0.797675
204 530 -1.00 -214.60  57.570673 19.770729 14.980667 1.590585 1.728566 0.765609
204 557 -1.00 -209.11  58.928926 18.047140 18.071205 1.547237 1.781303 0.675591
205 438 -1.00 -239.50  45.514683 45.875794 -3.523337 1.227775 0.354935 0.926337
205 482 -1.00 -226.75  45.422143 48.355436 -4.453407 1.177079 0.302212 1.055908
205 563 -1.00 -207.16  45.471185 48.375246 -1.396852 1.462115 0.352163 0.761770
205 571 -1.00 -204.49  45.784807 47.925658 -1.439387 1.462085 0.360500 0.746790
206 440 -1.00 -239.10  20.161806 69.697634 -3.254768 5.960694 2.623541 3.340504
206 463 -1.00 -232.61  25.721428 68.945843 0.080654 5.957134 2.726928 3.499160
206 513 -1.00 -218.26  20.833800 69.514643 -1.533089 6.052124 2.652690 3.434518
207 442 -1.00 -238.61  17.548818 72.515703 53.919954 2.106600 2.300343 5.811295
208 443 -1.00 -238.36  30.451038 64.949426 -12.370174 5.509171 2.119741 2.925461
208 541 -1.00 -212.54  34.039972 64.548551 -9.062951 5.447750 2.158361 3.008745
209 447 -1.00 -237.31  22.509069 62.969668 26.122542 2.096437 1.972234 5.970052
209 506 -1.00 -219.82  18.360710 63.532888 30.523607 2.031703 2.048125 5.769232
210 449 -1.00 -237.07  56.480767 32.867088 19.886508 1.857461 0.374299 0.572011
211 451 -1.00 -236.49  23.230563 65.545241 52.795469 0.666196 2.598451 5.030574
212 453 -1.00 -235.67  58.061222 10.261828 12.324437 1.372694 1.648533 0.733146
212 631 -1.00 -181.34  57.138985 10.254998 11.111333 1.361621 1.631203 0.763297
213 455 -1.00 -235.38  41.050048 59.568886 47.821677 2.385986 1.174108 0.199241
214 457 -1.00 -234.15  14.911993 69.767441 -0.302749 0.000739 2.333478 3.504849
214 490 -1.00 -224.47  11.738366 68.601841 -9.339375 6.178153 2.275015 3.187343
215 458 -1.00 -234.03  57.709711 8.557007 25.591706 1.171998 2.805867 0.412267
215 470 -1.00 -230.56  58.633086 11.022957 25.398235 1.302751 2.850163 0.484423
216 462 -1.00 -232.71  42.687070 59.273190 3.279588 2.217035 2.317184 0.411702
216 546 -1.00 -211.73  42.376218 60.178356 3.799614 2.207868 2.334712 0.371654
216 590 -1.00 -197.94  42.572704 58.775410 3.205636 2.217666 2.315881 0.414620
216 660 -1.00 -172.00  45.762117 53.082576 -0.110825 2.112667 2.300420 0.542747
217 466 -1.00 -232.09  17.217563 44.774594 -28.749290 3.218885 1.963980 1.776905
217 606 -1.00 -192.66  16.440701 40.226973 -29.337298 3.309771 1.927157 1.924843
218 469 -1.00 -230.94  37.494351 51.591349 31.868354 1.369538 0.218963 0.702966
219 471 -1.00 -230.18  35.578818 59.438129 -6.527447 2.873761 2.764586 1.098144
220 473 -1.00 -228.81  10.492198 53.859760 -26.190572 1.040055 1.218177 2.280990
220 474 -1.00 -228.43  12.227453 54.142240 -26.041058 1.233162 1.139068 2.148737
220 504 -1.00 -220.36  9.448801 54.892778 -25.380966 1.014958 1.208633 2.332471
220 508 -1.00 -219.50  10.722657 54.437476 -25.943906 1.192728 1.144906 2.229041
220 512 -1.00 -218.40  8.673637 59.535362 -21.315329 1.058153 1.024975 2.408066
220 562 -1.00 -207.88  4.312906 57.540999 -22.421626 1.071667 1.143506 2.472470
220 581 -1.00 -201.97  7.491167 60.479309 -20.511151 0.891477 1.099601 2.565788
220 586 -1.00 -199.28  7.500232 55.325442 -24.487660 1.136745 1.165011 2.342049
220 588 -1.00 -199.04  4.791598 58.428785 -21.451294 0.985457 1.136057 2.520484
220 627 -1.00 -182.90  9.463274 58.083947 -23.021909 1.180422 1.038299 2.301729
220 634 -1.00 -180.81  6.404690 57.785102 -21.990779 1.012534 1.130926 2.465492
221 476 -1.00 -227.62  17.859635 41.722731 -28.561601 3.046999 1.877016 1.812390
221 589 -1.00 -198.85  20.976459 40.983709 -28.257350 2.946779 1.951716 1.784593
222 477 -1.00 -227.30  16.329791 64.350189 -19.118480 3.378678 1.969856 1.013125
223 478 -1.00 -227.06  54.604627 41.374724 31.415759 5.317564 1.049630 3.694662
224 479 -1.00 -227.05  -0.534801 17.827583 30.109683 2.444188 1.614311 4.111525
225 480 -1.00 -226.95  6.498846 68.692750 -14.504206 0.191600 1.475467 2.913667
225 577 -1.00 -203.37  10.250530 64.474030 -18.474567 0.201305 1.401627 2.791565
226 481 -1.00 -226.93  56.233637 12.079182 5.588265 1.569084 2.029686 0.952216
226 632 -1.00 -181.19  57.372196 12.481245 8.790780 1.578185 2.082691 0.859900
227 483 -1.00 -226.59  31.065903 25.478577 -13.202250 5.388475 1.579260 2.092156
227 496 -1.00 -222.27  30.153039 33.340401 -12.240175 5.416146 1.725336 2.167686
228 484 -1.00 -225.73  -11.026270 79.994020 39.678911 0.298521 1.154135 3.610940
228 639 -1.00 -178.71  -10.886994 79.733083 38.708857 0.317025 1.150834 3.587941
229 485 -1.00 -225.21  58.691491 44.568677 37.276714 2.226795 0.583767 0.015234
230 486 -1.00 -224.87  -8.742637 29.295229 35.975782 1.705183 1.465137 3.752614
231 489 -1.00 -224.47  50.772643 53.721869 31.214871 5.705142 0.558900 3.412715
232 491 -1.00 -224.04  56.883476 8.052285 15.967450 1.385226 1.945826 0.719123
233 493 -1.00 -223.63  13.693143 68.683066 -12.945897 0.136111 1.334084 2.912309
233 641 -1.00 -178.19  18.676659 65.467101 -17.532535 6.249474 1.372080 2.796837
233 645 -1.00 -176.80  10.299619 64.236884 -18.286988 0.204470 1.400074 2.784758
234 494 -1.00 -223.43  22.914555 60.952747 -22.471110 2.608693 1.452454 1.054222
235 495 -1.00 -222.34  -18.427546 38.121816 34.786397 0.225795 0.941751 5.063333
235 674 -1.00 -166.86  -18.640243 39.148551 34.850918 0.198532 0.942584 5.043761
236 498 -1.00 -221.88  -26.988916 35.753779 20.343778 1.706037 1.506574 2.897437
237 502 -1.00 -220.68  0.947536 16.150466 28.818682 0.149483 0.866938 5.727874
238 505 -1.00 -220.23  0.488989 73.985459 4.745858 0.107592 1.312064 3.502415
239 507 -1.00 -219.70  20.428960 71.876999 -6.502847 6.220181 1.419947 3.132693
239 587 -1.00 -199.23  20.686870 67.225397 -13.590328 0.036400 1.340408 2.886440
239 640 -1.00 -178.25  20.061892 70.740655 -7.827901 6.239952 1.400637 3.080105
239 701 -1.00 -152.41  20.339411 67.498543 -14.072779 0.031753 1.334759 2.887055
240 509 -1.00 -219.47  30.149605 45.125995 -21.769063 3.951877 2.536382 2.287845
241 510 -1.00 -219.16  31.641911 56.326078 48.745540 2.486271 1.965417 5.664756
242 514 -1.00 -217.87  10.046866 -32.242557 27.288542 3.360005 0.559025 3.710146
243 515 -1.00 -217.77  2.968431 69.740067 59.394690 3.685920 0.877432 5.719595
244 516 -1.00 -217.42  6.711772 72.580171 -3.107748 0.187340 0.994207 3.268833
244 681 -1.00 -162.55  6.298461 72.505665 -2.271467 0.180195 1.002674 3.291390
245 517 -1.00 -217.38  26.957781 59.188162 27.454723 2.025375 2.172090 5.724440
246 518 -1.00 -217.21  -28.332773 29.842389 66.437152 4.529806 1.507140 5.959594
246 684 -1.00 -161.64  -28.046965 29.446381 66.310088 4.530004 1.518839 5.951277
247 519 -1.00 -217.14  6.655529 33.669776 59.167908 2.717224 1.100554 4.878446
248 520 -1.00 -217.13  9.908152 59.707475 -23.456524 0.524206 1.252003 2.532899
248 537 -1.00 -212.76  5.562731 59.986919 -22.348262 0.590772 1.307469 2.602479
248 561 -1.00 -208.20  9.453805 61.432126 -22.004239 0.547315 1.210669 2.588900
248 622 -1.00 -187.62  6.509986 58.313201 -24.142309 0.633927 1.301862 2.517757
249 521 -1.00 -216.79  15.068467 22.796295 -27.147427 1.129540 1.953107 1.555642
250 522 -1.00 -216.21  24.918187 61.852663 -15.899795 5.288827 1.921931 2.769796
251 523 -1.00 -216.20  50.535840 40.856781 2.536567 1.368585 0.613009 1.333520
252 525 -1.00 -215.87  15.589941 65.636642 34.511095 0.381244 1.815895 3.664064
253 526 -1.00 -215.45  -2.946520 59.640477 -20.458500 1.943637 0.796165 2.083006
253 661 -1.00 -171.07  0.843042 57.462407 -23.409770 1.881467 0.861445 2.006602
254 528 -1.00 -214.93  4.544609 68.088101 -3.769794 0.491943 1.025053 3.256515
254 653 -1.00 -174.39  4.558907 67.928795 -3.829416 0.493340 1.018135 3.244556
255 531 -1.00 -214.43  14.257435 54.639728 -23.154759 4.278207 2.213585 2.115403
256 532 -1.00 -213.92  58.023158 28.629946 14.023750 1.586459 0.668854 0.800365
257 533 -1.00 -213.84  45.210099 49.412910 21.938120 5.738850 1.717605 3.317409
258 534 -1.00 -213.22  11.822237 62.699240 -18.117889 0.212103 1.517795 2.838355
259 535 -1.00 -212.87  29.803312 54.929822 -23.106699 1.867023 1.066191 1.234663
260 536 -1.00 -212.85  16.900548 45.100226 -28.744526 2.273957 1.308338 1.684654
261 540 -1.00 -212.56  -22.553564 53.253713 18.376834 0.407771 0.652397 4.318739
261 569 -1.00 -205.80  -20.676049 54.523539 16.567077 0.360268 0.539087 4.310126
262 542 -1.00 -212.45  37.956223 36.724013 16.273327 1.362851 1.699253 0.094959
262 672 -1.00 -167.49  39.181871 34.707817 15.680875 1.311324 1.774017 0.058940
263 543 -1.00 -212.26  27.020197 59.363084 -17.467924 6.073292 1.432426 2.817249
263 668 -1.00 -168.19  27.055801 60.100718 -15.952680 6.053753 1.446501 2.862122
264 544 -1.00 -212.23  14.629578 67.495369 60.187225 3.596757 0.762848 5.562534
265 547 -1.00 -211.41  60.253377 40.440139 18.358544 1.920588 1.172788 0.434147
266 548 -1.00 -211.11  51.489084 32.508919 -2.113293 1.241143 0.774936 1.356333
266 643 -1.00 -177.31  54.812146 32.645193 2.027199 1.336710 0.699193 1.177220
267 550 -1.00 -211.10  59.968047 36.479697 34.230330 1.732829 1.861223 0.314524
268 551 -1.00 -210.95  59.543090 25.013503 33.622969 1.483409 2.355925 0.358599
268 659 -1.00 -172.32  59.479762 25.100052 32.793908 1.500527 2.357514 0.376601
269 552 -1.00 -210.67  57.827029 18.629587 10.211907 1.584271 1.737871 0.819822
270 553 -1.00 -210.37  56.475803 49.928477 15.959201 5.278513 1.123843 3.553630
270 709 -1.00 -148.50  55.993487 49.655978 12.736261 5.320719 1.081715 3.438468
271 554 -1.00 -210.18  0.185261 59.643253 -24.162961 0.865912 1.197033 2.475478
271 696 -1.00 -153.99  -3.002383 59.989138 -22.753895 0.953422 1.215943 2.541921
271 708 -1.00 -149.07  -1.164324 56.967664 -24.334784 0.780346 1.352480 2.530762
271 724 -1.00 -139.15  -2.785397 63.975646 -20.279989 0.737100 1.237748 2.666549
272 556 -1.00 -209.15  14.576099 64.579033 28.858909 2.082349 2.156225 5.668602
273 560 -1.00 -208.31  40.870069 32.200626 -6.922267 5.722038 1.349901 2.325139
273 685 -1.00 -161.16  42.050799 26.146298 -7.322224 5.744095 1.228748 2.169806
274 564 -1.00 -206.73  43.771179 48.996184 63.799679 5.477290 1.838067 4.170347
275 566 -1.00 -206.32  30.562861 38.022806 -26.647667 3.560529 2.122649 2.115843
276 567 -1.00 -206.32  -21.597105 48.184690 16.181506 1.402718 1.348458 2.724756
277 568 -1.00 -206.31  34.048282 54.441070 -12.421734 3.335091 2.754357 1.617123
277 647 -1.00 -176.07  30.855775 60.427209 -8.911109 3.565701 2.859516 1.608440
277 759 -1.00 -123.47  36.841133 52.324351 -10.430354 3.333700 2.832911 1.708666
278 572 -1.00 -204.31  58.985991 22.313407 11.356307 1.528919 1.270073 0.751974
278 629 -1.00 -182.12  59.583208 20.925801 11.298008 1.433524 1.152568 0.779976
279 573 -1.00 -204.26  38.435670 57.872751 -7.219974 2.401358 2.201074 0.761691
279 677 -1.00 -163.45  37.902991 55.482396 -11.767333 2.410620 2.132776 0.887803
280 574 -1.00 -203.89  36.157963 59.347344 -5.534137 3.671967 2.943310 1.775658
280 594 -1.00 -197.16  33.671800 62.245609 -4.938128 3.918356 2.967165 1.928869
281 576 -1.00 -203.61  15.478459 77.289486 45.808812 2.597284 2.205054 6.225998
281 728 -1.00 -136.50  10.920847 78.702145 41.421916 2.875872 2.098164 0.122099
282 578 -1.00 -203.35  -0.361216 69.945364 -13.102203 0.686683 1.093949 2.818075
282 752 -1.00 -126.84  4.306475 69.589216 -14.187439 0.535187 1.101548 2.769104
282 765 -1.00 -120.42  -2.482432 70.299523 -11.295623 0.657329 1.121672 2.895823
283 579 -1.00 -202.64  -2.830063 -33.787474 6.853565 0.968807 2.817219 1.451926
283 725 -1.00 -138.49  -3.312240 -33.588762 6.526060 0.962083 2.814646 1.451593
284 580 -1.00 -202.42  -20.344768 73.516389 43.501752 0.693056 1.684594 3.739407
285 582 -1.00 -201.94  7.329550 32.127356 49.484300 0.871061 1.444571 4.371034
286 583 -1.00 -201.13  14.678352 71.410230 6.347486 3.236000 1.115354 0.264989
287 584 -1.00 -201.00  26.650506 63.585160 -12.773071 6.116761 1.322003 2.907230
287 615 -1.00 -189.03  23.655866 66.168228 -11.054868 6.157195 1.422111 2.984172
287 698 -1.00 -153.45  27.716201 65.018792 -11.209081 6.040938 1.389102 2.975904
288 585 -1.00 -200.65  -14.425425 53.326070 30.259555 5.954626 0.802911 4.934051
289 591 -1.00 -197.92  17.109479 -31.250825 32.957881 3.869072 2.240667 3.958406
290 592 -1.00 -197.31  -19.808807 64.250398 12.898428 0.846255 1.332751 2.766651
291 595 -1.00 -196.96  26.344584 60.921749 -12.204518 3.711429 2.774101 1.698012
292 596 -1.00 -196.71  -9.011393 16.521746 -13.334690 6.075810 2.438227 1.242957
293 597 -1.00 -196.56  17.490588 47.101419 -5.499715 0.917688 1.259487 1.446829
293 787 -1.00 -104.60  22.940974 44.004578 0.492182 1.041668 1.246951 1.148938
294 598 -1.00 -196.25  25.837058 68.303199 -4.082289 5.891728 1.674987 3.327087
294 758 -1.00 -123.48  25.570359 67.875959 -4.507919 5.894968 1.663900 3.307677
295 599 -1.00 -195.64  23.626034 37.926809 -28.456094 3.249785 2.013575 1.931294
295 738 -1.00 -133.10  23.165132 36.698305 -29.184233 3.224199 1.998889 1.968420
296 600 -1.00 -194.56  18.649992 67.944139 -11.883060 4.153006 2.783722 1.790555
296 671 -1.00 -167.66  24.981023 64.667193 -9.410452 4.556619 2.832217 2.358003
296 690 -1.00 -158.01  18.000092 71.162325 -6.030961 3.982234 2.908957 1.603499
297 601 -1.00 -193.74  36.531513 51.830132 -18.993871 2.234259 1.721980 0.948933
298 602 -1.00 -193.59  26.979397 66.691877 -10.094390 5.782194 1.307424 3.005220
298 654 -1.00 -173.50  27.757876 66.260386 -10.793076 5.713854 1.391259 3.012262
298 730 -1.00 -136.13  27.187901 67.389522 -8.778862 5.771376 1.316099 3.032449
299 604 -1.00 -192.89  -17.098197 58.854186 3.296441 0.967784 1.402069 2.480221
300 605 -1.00 -192.83  0.554949 77.751476 48.330692 3.325751 1.145007 6.166081
300 692 -1.00 -156.74  1.235952 77.483925 47.911856 3.352593 1.067393 6.144875
301 607 -1.00 -192.55  1.085469 61.700770 67.552422 0.236972 1.678963 4.549104
301 753 -1.00 -126.31  2.208531 60.940352 68.425095 0.243416 1.709878 4.600275
302 608 -1.00 -191.84  24.115400 -32.725651 13.647021 6.083074 0.566001 0.992832
303 609 -1.00 -191.61  -6.498977 58.386796 -20.835191 0.773710 1.435507 2.726605
303 750 -1.00 -127.96  -7.483530 61.378399 -17.990124 0.815715 1.310381 2.751069
303 803 -1.00 -93.75  -6.284075 59.252930 -19.775840 0.757877 1.417481 2.741193
304 610 -1.00 -190.53  12.295128 46.640332 -28.625076 3.365663 1.891014 1.820120
304 726 -1.00 -137.46  12.623878 48.883828 -27.396971 3.398045 1.917878 1.760724
305 611 -1.00 -190.45  -7.863006 68.978304 23.681993 2.446610 2.581105 5.389420
305 783 -1.00 -106.74  -8.980982 68.371582 23.208977 2.381388 2.580030 5.283785
306 613 -1.00 -189.56  16.336354 67.409570 -2.019657 0.547673 0.726420 3.044552
306 633 -1.00 -180.83  21.376983 68.190547 0.511861 0.275279 0.709210 3.189365
306 651 -1.00 -174.69  21.316335 68.778431 0.523799 0.302155 0.734894 3.184647
306 762 -1.00 -122.47  22.295705 68.316844 -2.997826 0.523029 0.599298 2.934490
307 614 -1.00 -189.18  48.537128 38.268699 -5.716804 1.032831 0.406662 0.963745
307 721 -1.00 -141.66  48.241335 38.965043 -2.958349 1.285715 0.437108 0.740655
307 795 -1.00 -99.42  47.978703 39.475233 -3.478254 1.243989 0.421178 0.805266
308 617 -1.00 -188.93  9.216585 64.397854 -18.751079 0.577098 1.091300 2.592038
308 649 -1.00 -175.57  4.144945 63.605058 -18.630576 0.749812 1.108939 2.601858
308 741 -1.00 -131.14  1.823258 65.778306 -15.530913 0.679344 1.125374 2.749997
309 618 -1.00 -188.59  44.013406 49.366439 -6.870651 2.201373 2.289012 0.744398
310 620 -1.00 -188.13  -1.304957 60.558738 -20.674481 0.556930 1.547507 2.752766
310 667 -1.00 -168.35  -3.135460 53.725734 -26.526834 0.657427 1.630400 2.578082
310 771 -1.00 -116.03  -2.065479 60.894852 -18.885119 0.575133 1.527560 2.802652
311 621 -1.00 -188.10  34.032035 26.897225 -12.579503 5.622296 1.473893 2.113669
312 623 -1.00 -186.20  -15.797469 -1.091910 -28.141075 1.907305 1.859467 2.648346
313 624 -1.00 -185.33  6.301607 29.492291 53.216462 0.953887 1.270300 4.531814
314 625 -1.00 -184.58  40.983973 62.314218 -4.399959 5.320225 2.234902 3.164340
315 626 -1.00 -184.24  14.596829 68.751676 -1.370377 0.244352 0.982544 3.306842
315 669 -1.00 -168.12  16.516780 68.924761 1.315023 0.134618 1.012947 3.381344
315 716 -1.00 -144.69  12.268729 68.738152 4.327580 0.197201 1.045199 3.494299
316 628 -1.00 -182.69  55.344039 51.189611 36.483342 2.272901 0.865176 0.188308
316 666 -1.00 -168.53  58.007043 44.730023 36.566223 2.072388 0.903382 0.157184
316 742 -1.00 -130.36  53.840513 56.262422 31.384552 2.280993 0.984673 0.358928
316 818 -1.00 -83.16  54.489855 52.261459 33.312124 2.206369 1.025411 0.279276
317 635 -1.00 -180.48  -10.444573 72.719388 8.304257 0.271219 1.802694 3.660424
318 636 -1.00 -178.98  3.520736 51.280033 70.548504 0.082602 1.625589 4.832299
319 637 -1.00 -178.88  26.486997 59.777206 24.514171 1.951040 2.112011 5.896866
320 638 -1.00 -178.87  18.239544 62.322082 -15.553104 0.141491 1.390497 2.878248
321 642 -1.00 -177.65  19.789125 72.591191 -6.975273 5.878542 1.499487 3.071107
322 644 -1.00 -176.85  6.355902 68.205032 -10.908044 5.423657 2.716788 2.417220
323 646 -1.00 -176.30  -29.394652 60.440264 -4.449243 5.155344 2.513334 1.846230
324 648 -1.00 -175.81  56.555791 39.206356 29.739453 5.226042 0.752368 3.654536
325 650 -1.00 -174.97  55.960195 12.072976 5.411301 1.469931 1.739126 0.868073
325 687 -1.00 -158.52  57.327956 9.976560 10.338988 1.448998 1.862724 0.781100
325 817 -1.00 -83.57  57.598909 17.787705 8.486174 1.592967 1.786401 0.810142
326 655 -1.00 -173.40  16.111694 60.552025 -21.350302 2.138114 0.986926 1.537196
327 656 -1.00 -173.32  30.545704 68.514083 2.726961 2.662080 0.901198 0.318843
328 657 -1.00 -172.43  -3.098127 69.333281 -13.266093 0.531193 1.241864 2.868585
328 744 -1.00 -129.22  0.270235 67.558751 -15.340191 0.478575 1.274177 2.832643
328 835 -1.00 -61.06  -6.655757 70.274648 -9.868398 0.567627 1.255090 3.002399
329 658 -1.00 -172.36  -28.616252 57.019532 -11.379958 2.991658 1.027657 1.195858
330 662 -1.00 -170.64  15.535039 48.015828 52.427199 0.909963 1.677394 4.541037
330 732 -1.00 -135.13  15.859456 48.146842 52.436941 0.909963 1.677394 4.541038
331 663 -1.00 -170.04  4.833307 70.770488 61.444100 0.728079 2.166748 4.534583
332 664 -1.00 -169.76  52.212874 31.845940 3.697237 5.540000 1.067537 2.589558
332 807 -1.00 -91.20  49.483256 29.422385 0.568083 5.621007 1.054756 2.420535
333 665 -1.00 -169.49  -2.727007 79.371917 44.393478 3.279564 1.685681 0.076058
334 670 -1.00 -167.90  28.747785 46.568420 -24.276539 3.743108 2.187765 2.039568
334 739 -1.00 -132.90  27.853013 48.028453 -23.851754 3.780220 2.197245 2.004253
335 673 -1.00 -167.16  58.152597 9.791235 23.723757 1.408165 2.876867 0.693725
335 748 -1.00 -128.56  55.201566 4.348520 29.188224 0.894555 2.886439 0.306687
336 675 -1.00 -165.88  36.974626 45.005610 -2.457185 5.463085 1.863369 2.556142
337 676 -1.00 -165.48  54.248251 22.316674 2.973142 1.570838 1.461623 0.995937
337 811 -1.00 -87.30  57.804713 22.805426 9.626831 1.509868 1.245645 0.802512
337 870 -1.00 -29.39  56.512556 23.619954 6.815431 1.523344 1.296885 0.886893
338 678 -1.00 -163.08  18.438428 60.076999 -21.180802 1.522302 0.947489 1.896107
339 679 -1.00 -163.07  26.162189 60.443705 -18.013114 1.333241 0.860495 1.886347
339 848 -1.00 -46.37  25.787944 60.975568 -17.083777 1.259501 0.841527 2.017913
340 680 -1.00 -162.98  38.323839 52.070790 33.910075 1.472413 0.218715 0.601123
341 682 -1.00 -162.42  18.412535 66.663507 20.064662 2.175851 2.519431 5.692229
341 707 -1.00 -149.17  13.698610 66.258686 24.954949 2.151629 2.423299 5.526097
342 683 -1.00 -162.04  59.016554 24.097439 16.355349 0.528658 0.403739 1.579050
343 686 -1.00 -160.10  -5.788810 69.298792 58.680486 0.777115 1.979279 4.306968
343 740 -1.00 -132.58  -5.034273 69.028533 58.978857 0.782779 1.991602 4.333298
344 688 -1.00 -158.44  56.370416 15.882075 9.018405 1.478086 1.507988 0.838145
344 757 -1.00 -123.58  56.491149 16.315681 9.709170 1.487991 1.516277 0.821364
345 689 -1.00 -158.09  -9.023838 28.973389 35.562811 1.705728 1.461496 3.745929
346 693 -1.00 -155.52  8.980248 52.726829 -26.533127 1.991302 1.061890 1.852076
346 820 -1.00 -81.07  3.080735 53.971812 -24.987156 1.951307 0.978984 2.012129
346 825 -1.00 -76.55  5.651044 54.290846 -24.793757 2.004338 0.996238 1.897364
347 694 -1.00 -154.54  54.731412 40.928307 30.977314 5.313841 1.036039 3.674523
348 695 -1.00 -154.07  42.754093 49.435235 -6.894685 1.306044 0.408534 1.039177
348 767 -1.00 -119.53  45.214468 48.527503 -1.282702 1.461497 0.340101 0.784067
348 824 -1.00 -77.09  43.122453 47.471821 -7.636064 1.327051 0.443345 0.955092
349 697 -1.00 -153.78  12.231261 58.426455 -24.188503 0.530549 1.300939 2.517980
350 699 -1.00 -152.92  18.303162 -32.186067 13.837017 0.294017 0.820077 0.485628
351 700 -1.00 -152.59  6.560881 -32.483188 31.111817 3.579711 2.222862 3.914786
352 702 -1.00 -152.05  12.823070 69.407629 60.020390 3.126680 1.212830 5.877331
353 703 -1.00 -151.90  15.609519 37.960658 -30.173414 3.000232 1.814140 1.943944
353 830 -1.00 -68.59  20.788845 41.991367 -27.912913 2.971767 1.946367 1.762754
354 704 -1.00 -151.81  48.723382 56.202447 35.895608 2.537266 0.371056 0.159513
355 705 -1.00 -151.23  18.134160 67.963217 -11.320854 0.194536 1.235722 3.000549
355 737 -1.00 -133.23  17.287038 65.892843 -13.978186 0.223935 1.274520 2.866199
356 706 -1.00 -150.40  30.567034 44.963659 -26.291178 0.855027 1.129810 1.990547
357 710 -1.00 -148.34  18.463609 -30.368353 5.370367 0.151205 0.770184 0.726299
358 711 -1.00 -147.83  34.563498 64.715781 -7.023464 5.843516 1.387019 3.057427
358 844 -1.00 -50.20  35.586959 64.226153 -6.024988 5.811108 1.363921 3.079035
359 712 -1.00 -147.41  52.609115 39.664466 39.723485 4.139851 0.397796 4.763095
360 714 -1.00 -146.98  5.214668 61.633738 -19.760246 1.249276 0.964278 2.352909
360 754 -1.00 -126.27  10.712167 59.429307 -23.419517 1.261728 1.034614 2.170262
360 802 -1.00 -93.77  8.663541 59.543796 -22.047423 1.224293 1.030824 2.247725
360 853 -1.00 -41.06  5.131962 61.380428 -19.556420 1.250072 0.964261 2.351279
361 715 -1.00 -146.68  -11.991843 57.740143 25.569387 6.110568 0.741104 4.627446
362 717 -1.00 -143.56  35.895411 58.490186 -6.332148 2.848637 2.756488 1.094185
362 833 -1.00 -62.92  35.845267 58.308906 -6.098623 2.846746 2.759198 1.088262
363 718 -1.00 -143.17  6.977751 55.400311 37.185010 2.393958 2.074755 5.272371
364 719 -1.00 -142.43  -0.416617 17.473030 30.721578 2.403287 1.533602 4.122368
365 720 -1.00 -141.98  20.902466 58.414920 -24.979628 2.485400 1.335424 1.197986
365 781 -1.00 -108.58  18.881036 58.770433 -26.660460 2.499816 1.293624 1.253399
366 722 -1.00 -140.61  51.700373 21.745624 -1.170278 1.861433 2.090556 1.257948
366 889 -1.00 -4.79  56.508898 24.171180 4.241617 1.763808 2.072809 1.014795
367 723 -1.00 -140.47  1.464894 52.259493 -28.233274 0.804099 1.408340 2.458662
367 873 -1.00 -25.70  4.497977 52.433708 -28.674483 0.819783 1.323534 2.398261
367 886 -1.00 -7.09  -1.983815 54.546361 -24.225378 0.732943 1.447328 2.604573
368 727 -1.00 -137.32  10.520620 68.387059 -10.574470 6.179715 2.241751 3.141307
369 729 -1.00 -136.42  -4.068360 66.126915 -15.360444 0.833062 1.154208 2.859033
370 731 -1.00 -135.29  -26.613840 -5.439818 3.233847 4.469914 1.134073 1.122650
371 733 -1.00 -134.75  -5.062392 82.545725 31.128443 3.243638 1.590228 0.335594
372 734 -1.00 -133.83  28.554450 45.286132 -5.118592 5.779976 1.840745 2.384839
372 865 -1.00 -30.63  27.426405 43.217414 -6.024839 5.814864 1.815710 2.327350
373 735 -1.00 -133.46  -8.204543 56.137534 -21.613751 0.582132 1.778378 2.784444
374 736 -1.00 -133.36  13.398185 68.646953 -2.771717 0.096442 1.191412 3.352946
375 743 -1.00 -129.29  39.770162 42.724946 23.746164 1.413328 1.976754 6.019886
375 747 -1.00 -128.59  41.055537 41.738799 22.330274 1.437259 1.962231 6.076721
376 745 -1.00 -129.06  -8.315090 61.587731 -16.794008 0.916162 1.216027 2.749319
376 796 -1.00 -99.35  -4.235235 63.645789 -17.682645 0.772968 1.209141 2.722629
376 846 -1.00 -47.58  -12.143513 62.522021 -14.555019 0.869000 1.334948 2.915789
376 902 -1.00 9.62  -8.599489 62.148255 -15.644694 0.894492 1.206936 2.782896
376 927 -1.00 47.09  -4.248313 63.583909 -15.984155 0.727541 1.249735 2.813614
377 746 -1.00 -128.69  1.352003 60.282838 -23.053867 1.042386 1.150803 2.476205
377 943 -1.00 82.39  0.479343 57.997454 -23.162431 1.067012 1.197199 2.443441
378 749 -1.00 -128.37  9.735201 57.710491 -22.910683 1.188733 1.035622 2.284797
378 776 -1.00 -111.81  9.312650 54.493895 -25.152482 1.019942 1.205092 2.322596
378 799 -1.00 -98.41  17.985542 56.733460 -24.296751 1.341126 0.999718 1.986954
378 871 -1.00 -27.91  3.285301 60.657438 -19.240548 1.059274 1.033546 2.549730
379 751 -1.00 -127.03  42.363831 60.029499 6.681909 2.153399 2.571494 0.191756
380 755 -1.00 -124.04  25.963533 10.729631 62.647680 0.672978 1.378087 5.302265
381 756 -1.00 -124.00  22.392127 51.497262 -23.307047 3.521700 2.419887 1.778907
381 921 -1.00 35.32  25.480236 48.143132 -20.963554 3.397038 2.468006 1.754119
382 760 -1.00 -123.36  1.893614 64.391624 -20.648754 0.570463 1.242922 2.637834
382 920 -1.00 32.69  0.035070 65.753363 -17.150029 0.581797 1.213330 2.748852
382 958 -1.00 117.85  0.480572 64.979948 -17.686520 0.592901 1.208872 2.724584
383 761 -1.00 -123.25  31.188504 57.904529 -16.824521 1.358344 0.874446 1.805991
384 763 -1.00 -121.75  57.091944 22.026406 9.232381 1.570796 2.161756 0.889531
385 764 -1.00 -121.28  -17.100256 69.084273 53.191282 0.690759 1.664284 3.977087
386 766 -1.00 -119.69  -10.749107 79.725944 38.298432 0.317842 1.149630 3.585137
386 822 -1.00 -80.07  -10.940702 80.498266 42.618026 0.280438 1.196523 3.697782
387 768 -1.00 -119.12  18.853078 66.957444 -11.234945 0.350278 1.096222 2.907879
388 769 -1.00 -116.12  43.369033 27.250218 -22.070646 1.088248 1.111830 1.489425
389 770 -1.00 -116.07  5.471886 48.026361 -30.309764 1.191425 1.351649 2.108423
390 773 -1.00 -114.78  56.585288 18.214454 44.950709 4.986967 2.248297 4.161101
391 774 -1.00 -113.17  8.501196 76.816216 47.054725 0.676561 2.556886 4.611124
392 775 -1.00 -112.97  0.502957 59.947649 -20.738716 1.993428 0.825698 1.971374
392 906 -1.00 16.32  0.308997 59.155723 -20.935797 1.981044 0.841148 1.983614
393 777 -1.00 -111.75  20.659360 56.321139 -19.734715 0.575671 1.118382 2.572037
394 778 -1.00 -111.06  39.437681 60.589890 5.240017 2.390315 0.774618 0.241160
395 780 -1.00 -109.92  20.373247 60.561751 -16.004872 3.595190 2.639140 1.529824
395 834 -1.00 -62.10  17.361693 56.277969 -22.120566 3.765894 2.464595 1.715990
395 913 -1.00 23.91  17.324405 58.208064 -21.348019 3.766868 2.464996 1.715763
396 782 -1.00 -108.37  4.498713 64.007765 63.787603 0.399571 1.926096 4.593120
397 785 -1.00 -104.96  -1.225805 72.532424 15.515134 2.689875 2.690600 5.840676
397 808 -1.00 -90.50  1.074958 70.608422 20.723333 2.505503 2.567718 5.692838
397 842 -1.00 -50.92  -0.553585 72.645555 15.133166 2.725640 2.683886 5.903545
398 786 -1.00 -104.65  19.200574 72.354377 -1.135912 5.918907 2.444653 3.443673
399 788 -1.00 -103.56  18.560232 48.517392 -27.668091 3.248314 2.028389 1.694803
400 789 -1.00 -102.69  55.082414 11.489501 5.697246 1.569170 2.030073 0.951544
401 790 -1.00 -101.86  11.200630 42.173448 36.457743 1.582060 1.594926 5.331637
401 823 -1.00 -77.52  13.573719 43.868092 36.351912 1.624170 1.593707 5.405693
402 791 -1.00 -101.80  3.055718 63.381892 -17.031969 0.673098 1.158469 2.751016
402 831 -1.00 -68.07  11.425575 63.516666 -19.091008 0.481293 1.127980 2.639330
402 914 -1.00 27.16  3.053971 61.804307 -18.474792 0.785022 1.122173 2.655859
402 922 -1.00 36.01  4.062751 60.318961 -19.484208 0.674793 1.225156 2.644224
402 947 -1.00 94.96  7.783216 62.170931 -18.812707 0.577905 1.150699 2.643293
402 963 -1.00 134.13  0.569416 63.209863 -16.831673 0.554581 1.384283 2.841847
402 975 -1.00 173.96  9.447317 65.843022 -16.526562 0.416847 1.151603 2.780007
403 792 -1.00 -101.73  2.999823 58.454917 29.724238 1.910701 2.427226 4.874401
403 815 -1.00 -84.49  7.518781 60.512365 28.959143 2.037267 2.467726 5.134906
404 793 -1.00 -100.08  48.328506 50.370692 -8.508282 1.769252 0.981920 1.066353
405 794 -1.00 -99.91  6.870310 -31.895392 7.193750 5.950065 1.005881 0.836172
406 797 -1.00 -98.93  6.771542 65.933482 -14.846839 0.333497 1.494044 2.914923
406 801 -1.00 -94.30  8.611914 65.097344 -16.976993 0.384637 1.356396 2.827882
407 798 -1.00 -98.45  17.125576 65.706399 -15.600573 0.456569 1.064431 2.679465
408 800 -1.00 -94.80  45.675211 46.583257 -5.733084 0.970466 0.302114 1.205417
408 987 -1.00 244.66  43.193817 54.519770 -2.402011 1.416914 0.245781 0.998454
409 804 -1.00 -93.24  -12.542955 55.937788 6.023195 1.102415 1.363250 2.423210
410 805 -1.00 -93.14  53.513781 41.040747 17.427258 1.414457 0.154428 1.233373
411 806 -1.00 -91.78  6.025352 72.153470 -5.293471 0.100877 1.221992 3.233083
411 909 -1.00 21.29  7.872075 71.424465 -2.337366 6.254984 1.307606 3.333851
412 809 -1.00 -89.16  -2.913178 -28.054418 -0.713739 0.133738 2.069156 1.033638
412 887 -1.00 -6.99  -2.876011 -27.945791 -0.647915 0.134535 2.071628 1.029397
413 812 -1.00 -86.39  -16.353922 74.210974 50.298954 0.686332 1.790423 3.929632
414 813 -1.00 -85.47  0.459276 70.688807 -15.390455 0.717754 0.980281 2.721314
415 814 -1.00 -84.62  59.752799 17.189479 13.161023 1.545634 1.793786 0.723256
415 961 -1.00 128.19  58.791805 20.522837 14.129966 1.678838 1.781699 0.743659
415 973 -1.00 167.25  57.780302 19.173799 10.036371 1.595269 1.703619 0.764997
416 816 -1.00 -83.73  27.106872 64.843271 -5.804396 4.956693 2.879105 2.797128
416 855 -1.00 -39.25  30.334912 60.490950 -12.287695 4.301822 2.752710 2.282187
417 819 -1.00 -82.47  17.907037 62.091875 29.996753 2.069796 2.072605 5.735335
418 821 -1.00 -81.07  27.850986 68.045042 -1.324824 0.293345 0.583995 3.007100
418 893 -1.00 -2.50  21.069927 68.025350 0.207259 0.311629 0.718788 3.148648
419 827 -1.00 -73.78  6.471454 72.396242 -1.909672 0.178804 1.004376 3.295859
419 948 -1.00 95.24  7.042343 71.740991 -3.274132 0.198526 0.981802 3.234725
420 828 -1.00 -70.73  11.321196 78.877753 38.640021 2.929032 2.071255 0.234198
420 876 -1.00 -22.64  15.886771 78.990297 41.328460 2.753939 2.197511 0.180216
420 971 -1.00 157.96  5.869527 79.857668 34.578565 3.129391 2.019379 0.375862
421 829 -1.00 -69.92  17.857618 69.124642 -2.714452 0.207716 0.895860 3.247902
421 845 -1.00 -49.53  23.466225 68.468181 -3.606239 0.088491 0.848480 3.201294
422 832 -1.00 -63.02  16.124429 75.365681 21.981012 2.416036 2.929123 0.293865
422 868 -1.00 -29.55  10.068034 80.046522 20.117533 3.071344 3.057053 0.764224
423 836 -1.00 -59.75  22.487008 63.771582 -10.617329 3.856579 2.831909 1.702678
423 869 -1.00 -29.53  21.897909 65.489866 -9.330100 4.638181 2.861991 2.410763
423 885 -1.00 -7.61  25.167759 61.179039 -13.303896 4.373328 2.747517 2.317544
423 959 -1.00 118.07  22.132794 63.908158 -10.145820 3.880892 2.837158 1.709598
423 990 -1.00 273.76  22.072926 62.983744 -10.693712 4.570613 2.813912 2.380268
424 837 -1.00 -58.68  0.756108 58.172826 -20.518424 1.006184 1.175916 2.610693
424 928 -1.00 49.60  2.756989 59.535355 -19.192799 0.994509 1.115450 2.619411
424 953 -1.00 106.85  3.406969 63.378078 -16.977571 1.014834 0.951589 2.620037
425 838 -1.00 -58.23  -8.589811 68.942947 -16.015490 0.939294 0.966081 2.679334
426 839 -1.00 -53.77  9.754553 40.192395 -30.847781 3.389520 1.818652 1.911892
426 931 -1.00 62.07  9.537625 38.867637 -30.840046 3.378129 1.803510 1.938162
426 993 -1.00 285.25  9.167206 38.790365 -30.629037 3.385243 1.790283 1.937765
427 840 -1.00 -51.92  -2.984787 73.589755 8.087204 0.179793 1.383912 3.624946
427 936 -1.00 70.47  0.323399 73.576900 3.016866 0.120599 1.284301 3.444075
428 843 -1.00 -50.40  29.235922 65.606500 -10.592753 5.344758 2.325581 2.902981
429 847 -1.00 -47.02  13.326780 71.812534 -8.532984 0.312435 1.138128 3.012689
430 849 -1.00 -46.09  6.748608 74.326876 -0.994930 6.248219 2.327851 3.401306
431 851 -1.00 -44.51  17.510318 64.094548 -16.048553 0.125711 1.275837 2.808264
431 897 -1.00 4.31  21.108579 61.599706 -17.845307 0.199975 1.109541 2.661549
432 852 -1.00 -41.61  38.216812 56.889580 -7.765546 2.410317 2.184561 0.795986
433 854 -1.00 -39.88  56.008193 9.921785 10.864733 1.584356 2.233490 0.934319
434 856 -1.00 -38.44  39.177506 34.295062 16.100930 1.307423 1.776355 0.050505
434 900 -1.00 7.87  38.214014 36.249861 19.579029 1.284240 1.849686 6.206802
435 857 -1.00 -36.70  -7.592847 69.279685 -11.352463 0.564340 1.353985 2.966655
435 884 -1.00 -8.44  -3.324300 69.882786 -11.867550 0.504167 1.245953 2.919596
436 858 -1.00 -34.30  2.097183 59.031122 -24.084293 0.603474 1.442542 2.598636
437 859 -1.00 -34.03  21.641914 60.704436 -16.053583 0.483630 1.042074 2.610948
438 860 -1.00 -33.43  19.390316 30.675663 -30.632132 3.185773 1.872333 2.092254
439 861 -1.00 -33.20  21.935664 69.408340 -2.231763 3.920672 3.020305 1.664887
440 862 -1.00 -32.25  27.258850 49.321601 -23.667199 4.169842 2.473678 2.300151
441 864 -1.00 -31.05  26.669835 61.448374 -13.889854 5.254453 1.938275 2.822692
441 878 -1.00 -20.06  29.833391 55.817889 -17.359234 5.142854 1.854584 2.767768
442 866 -1.00 -30.29  2.057247 61.367727 -22.087927 0.530283 1.332321 2.657267
442 879 -1.00 -17.93  -2.857734 57.085948 -22.615500 0.808821 1.346198 2.598531
442 982 -1.00 211.48  7.048595 60.100421 -24.091800 0.583710 1.207588 2.490704
443 867 -1.00 -29.71  -9.130272 50.348496 34.506956 6.044884 1.053351 4.942600
444 874 -1.00 -23.79  23.402775 17.373327 63.726953 0.531867 1.407313 5.099177
445 875 -1.00 -22.69  28.140611 60.683596 -14.429253 6.017767 1.448956 2.923290
446 880 -1.00 -10.77  4.303487 69.180707 -14.025926 0.535456 1.101435 2.768505
446 892 -1.00 -3.21  -1.354477 69.056389 -12.181143 0.673634 1.110976 2.856347
446 898 -1.00 5.26  2.063961 71.533632 -10.755432 0.599823 1.001396 2.866730
446 940 -1.00 71.91  2.415813 72.710598 -8.194883 0.413797 1.153947 3.038941
446 945 -1.00 85.14  1.666698 71.502218 -10.390592 0.593138 1.004837 2.882212
446 991 -1.00 277.05  1.057398 65.688721 -16.609474 0.569793 1.181127 2.750080
446 996 -1.00 338.67  0.911928 71.671319 -9.311831 0.585102 1.009146 2.900986
447 881 -1.00 -10.55  4.467076 67.790299 -5.498025 6.093217 2.701447 2.940234
448 883 -1.00 -9.18  -0.749285 59.852040 -21.658501 0.827528 1.212151 2.597184
448 968 -1.00 150.21  -5.282947 64.625498 -15.714452 0.731184 1.227730 2.815204
448 997 -1.00 341.14  -4.811588 63.580975 -16.425062 0.755219 1.216480 2.761561
449 888 -1.00 -6.23  17.424408 75.580748 0.479457 6.258346 1.059707 3.333890
450 890 -1.00 -4.45  19.831065 63.674442 -16.371235 1.168753 0.826397 2.226062
451 891 -1.00 -3.44  20.008445 67.311829 -11.945507 4.153006 2.783723 1.790555
452 894 -1.00 -1.21  13.361518 59.926571 -22.162848 0.565069 1.108752 2.462845
452 917 -1.00 28.48  10.491819 63.074104 -19.946142 0.612765 1.083963 2.517086
453 895 -1.00 -0.47  21.840994 40.974455 -28.780437 3.467411 1.984870 1.922360
454 896 -1.00 1.18  14.096037 50.378802 -27.124229 2.328364 1.218012 1.601292
455 903 -1.00 13.66  -15.483269 -0.955058 -28.048810 1.913388 1.857539 2.639013
456 904 -1.00 13.89  20.892324 47.982437 -26.360915 2.253186 1.291029 1.542240
457 905 -1.00 15.96  4.734203 67.843142 -10.584228 5.478829 2.717910 2.427279
458 907 -1.00 17.41  59.003527 24.668535 32.988456 1.487097 2.349550 0.373603
459 908 -1.00 19.61  18.497555 68.097747 -9.669620 0.124229 1.286311 3.047732
459 981 -1.00 205.64  16.959875 63.665664 -15.120431 0.257310 1.271140 2.803090
460 910 -1.00 22.94  33.386034 54.217356 -14.140788 3.464045 2.699895 1.740004
461 912 -1.00 23.30  5.654806 69.082732 -13.278638 0.235931 1.429478 2.940352
462 915 -1.00 27.21  39.817804 61.473514 7.460919 2.163720 2.405752 0.200220
463 918 -1.00 30.37  -20.349180 48.375688 24.333162 0.326506 0.813756 4.580324
464 923 -1.00 37.78  33.717306 65.497247 -7.462730 6.094150 1.078992 2.918328
465 924 -1.00 42.80  1.079480 70.792529 -5.246955 6.209539 2.564330 3.228787
465 946 -1.00 94.18  1.601275 70.629227 -4.827109 6.199859 2.570961 3.235889
466 925 -1.00 43.93  54.067969 41.394920 31.368775 5.323518 1.048500 3.687600
467 926 -1.00 44.97  47.660046 41.059389 -3.735051 1.238022 0.391492 0.864362
467 965 -1.00 137.89  47.035813 46.813913 -5.851065 1.187475 0.309338 1.063214
467 967 -1.00 145.51  48.232207 40.795779 -5.456377 1.164681 0.360804 0.916441
468 929 -1.00 55.22  49.041038 30.546031 0.860195 5.630044 1.088317 2.460083
469 932 -1.00 63.89  40.537820 52.257688 -4.014344 1.467078 0.399926 0.881439
470 933 -1.00 65.14  31.352589 15.025165 -12.771022 0.894890 1.957085 0.897932
471 934 -1.00 66.21  5.077220 61.226133 -19.402602 1.249739 0.963163 2.351910
472 937 -1.00 70.61  42.848254 49.184917 -8.149172 1.359423 0.421450 0.963378
472 952 -1.00 106.60  40.123359 55.080824 -7.463231 1.486922 0.368365 1.017647
472 954 -1.00 108.39  42.602303 48.323833 -7.748724 1.316314 0.423444 1.001568
473 938 -1.00 71.51  -10.963092 75.217535 47.870382 0.253141 1.172896 3.830190
474 939 -1.00 71.59  13.610200 67.169544 1.616840 0.471731 0.768562 3.214969
475 941 -1.00 73.65  48.932626 46.460358 -0.392090 1.990574 2.362724 0.540052
476 942 -1.00 77.85  19.007582 60.581495 -21.384088 1.664167 0.887913 1.755556
477 944 -1.00 84.69  25.633931 73.505378 46.842670 2.206810 2.281019 6.164982
478 949 -1.00 98.19  55.568244 23.002356 7.365262 1.590293 1.480043 0.919282
479 950 -1.00 98.51  31.507695 31.245422 -25.232568 3.412149 2.137277 2.238114
480 955 -1.00 108.83  22.612352 53.679312 -24.242619 0.491603 1.155235 2.414789
481 956 -1.00 110.17  19.738878 72.966943 -5.106255 6.030286 1.329379 3.191134
481 969 -1.00 150.39  15.172394 71.240884 -9.544783 6.177311 1.371827 3.014262
481 992 -1.00 280.37  15.843927 73.418323 -5.970915 6.119757 1.426138 3.165629
482 957 -1.00 115.20  24.380596 38.979974 -5.233507 1.004534 1.273371 2.406993
483 960 -1.00 118.30  15.457555 67.285796 -13.125125 0.073922 1.478876 3.017514
484 962 -1.00 130.99  34.342720 64.489979 -6.082776 5.836079 1.389880 3.071931
485 964 -1.00 135.54  21.449778 -30.630906 11.481996 0.320221 0.856701 0.613457
486 970 -1.00 152.11  -7.613897 60.841995 -17.396116 0.709364 1.442639 2.842429
487 974 -1.00 170.51  54.774299 4.398465 21.602621 1.356499 2.727454 0.744006
488 976 -1.00 176.04  1.638586 53.246594 -24.620295 1.941957 0.942590 2.031164
488 979 -1.00 188.71  2.693613 54.770229 -23.871332 1.941957 0.942590 2.031164
489 977 -1.00 178.03  -11.209477 65.183602 -11.611315 0.785208 1.285286 3.013613
489 978 -1.00 180.86  -9.701896 63.278496 -13.748128 0.852364 1.217375 2.867737
489 988 -1.00 253.23  -10.674413 58.892291 -17.691532 0.956313 1.320622 2.750536
490 980 -1.00 202.26  44.987583 49.763865 26.061860 1.963543 0.724482 0.931682
491 983 -1.00 218.67  35.269432 57.787203 -12.239453 2.359238 1.780624 0.720924
492 984 -1.00 221.05  7.202805 76.279566 50.949932 2.617367 2.294084 5.993122
493 986 -1.00 229.05  -4.681407 51.359457 1.901806 1.281931 1.381017 2.128769
494 989 -1.00 255.67  1.852252 53.809418 -27.002871 1.119988 1.256481 2.280862
495 994 -1.00 314.89  11.305587 68.154566 -0.984789 0.124445 1.232558 3.385398
496 998 -1.00 385.11  10.421897 64.889424 -17.045398 0.416847 1.151603 2.780007
497 75 -1.00 -348.43  -10.531795 60.989519 23.637976 6.058769 0.701338 4.571908
498 297 -1.00 -278.00  58.165544 12.596820 14.807797 1.523735 2.105240 0.739892
499 340 -1.00 -267.05  -40.002967 56.644470 23.416629 0.920544 1.810977 3.760791
500 362 -1.00 -262.94  43.779057 37.302469 -6.417244 1.595186 1.721732 0.613108
501 369 -1.00 -260.69  44.400146 41.549736 -5.359546 1.348144 0.542237 0.757191
502 414 -1.00 -245.75  0.358023 63.934582 21.396447 2.196317 2.681226 5.167809
503 426 -1.00 -242.41  56.732170 9.936808 10.996796 1.448927 1.860291 0.785461
504 454 -1.00 -235.58  -17.763018 -27.278409 17.392302 2.503016 2.940930 3.518465
505 465 -1.00 -232.45  26.758750 61.659756 -15.297734 6.157236 1.298833 2.814946
506 475 -1.00 -228.01  58.112229 20.359264 16.602355 1.580502 1.658141 0.718071
507 529 -1.00 -214.81  50.225376 29.504772 -5.179786 1.455164 1.069149 1.244317
508 545 -1.00 -211.87  3.115569 78.990173 45.032300 0.689986 2.542350 4.429453
509 559 -1.00 -208.60  46.166171 34.651897 -11.325607 1.737502 2.128337 0.910116
510 570 -1.00 -204.70  20.458756 9.250267 64.300521 0.540895 1.297732 5.220552
510 630 -1.00 -181.72  19.855542 10.160731 64.219985 0.519865 1.295262 5.189700
511 652 -1.00 -174.48  -10.026903 69.724295 14.479416 2.387381 2.837110 5.328196
512 691 -1.00 -157.96  58.066954 12.441578 14.897813 1.523505 2.113699 0.724544
512 872 -1.00 -26.94  58.869558 14.004348 17.471558 1.520564 2.151750 0.654311
513 713 -1.00 -147.38  -39.514108 56.411386 23.928458 0.919857 1.818535 3.774283
514 772 -1.00 -115.73  39.657223 61.195943 43.827813 2.408579 1.108522 0.307698
515 779 -1.00 -110.57  45.322240 47.267222 -3.383897 1.184633 0.326888 1.022317
516 784 -1.00 -105.40  -7.942312 -32.573387 3.737975 0.615578 2.678535 1.287836
517 810 -1.00 -87.75  14.684098 71.390769 6.824631 3.235584 1.117826 0.260894
518 826 -1.00 -75.27  16.927732 -31.704160 26.427139 3.974156 2.563826 3.992764
519 841 -1.00 -51.45  -6.126300 82.424575 30.853882 0.395638 2.651002 3.911232
520 850 -1.00 -45.26  -10.210132 76.238696 47.143700 0.255655 1.147465 3.783213
520 935 -1.00 66.60  -9.960834 76.463241 46.440284 0.257518 1.134139 3.758255
520 999 -1.00 396.00  -10.195907 75.360481 46.895442 0.254800 1.154725 3.796707
521 863 -1.00 -31.45  3.673310 50.270141 70.420738 0.092116 1.632439 4.853931
522 877 -1.00 -20.70  39.580852 29.939168 -7.684226 5.764307 1.336665 2.242435
523 882 -1.00 -9.88  57.463843 10.815932 13.111905 1.451079 1.896843 0.720279
523 899 -1.00 7.52  57.460086 8.298425 13.137639 1.423495 1.989883 0.734461
523 916 -1.00 28.34  57.835791 10.348601 13.874584 1.374373 1.672504 0.691365
523 951 -1.00 101.21  58.165213 9.412859 20.181843 1.374671 2.030359 0.561437
524 901 -1.00 8.08  59.818844 21.025284 16.981026 1.621475 1.738952 0.647935
525 911 -1.00 23.30  35.142161 64.886320 -7.512711 6.100991 1.068522 2.895702
526 919 -1.00 30.85  -12.535530 64.535728 24.623954 2.251735 2.552938 5.028137
527 930 -1.00 61.49  30.495041 67.850101 3.267339 2.657923 0.893349 0.331330
528 966 -1.00 143.30  58.746206 9.199743 21.565980 1.374524 2.030348 0.561380
529 972 -1.00 158.58  51.663828 24.314349 -0.268400 1.545223 1.388758 1.146742
530 985 -1.00 224.25  26.573896 49.746536 -18.138152 3.281302 2.552798 1.627702
531 995 -1.00 317.88  43.078508 47.379460 -1.058437 1.584287 0.500496 0.596160
532 1000 -1.00 645.52  12.275059 78.489199 24.072993 1.980285 2.995422 5.970146
