# Supplementary material for: DockAnalyse: an application for the analysis of protein-protein interactions
Source: BMC Struct Biol. 2010 Oct 22;10:37. doi: 10.1186/1472-6807-10-37 (PMC2987812; doi:10.1186/1472-6807-10-37)
Supplement: Additional file 1 — DockAnalyse. 4 R program files, 4 Perl scripts, 2 text files and 3 zippped libraries. [file 1472-6807-10-37-S1.ZIP › README.txt]

What do I have to do to run DockAnalyse?

1- Create a folder and descompress the file DockAnalyse.zip
   These file are created: 
	"preprocessing.R"
	"dbscan.eps.choice.R"
	"DockAnalyse.R"
	"Script_DockAnalyse.R"
      "HexRMS.pl"
      "ExtractRepres.pl"
      "RelativeRMS.pl"
      "ExtraClusMembers.pl"
      "HexOutput_transform.txt" 
      README.txt
      3 .zip files

2- Download and install the R environment from http://www.r-project.org 

3- Install the required libraries for the program that can be found as ".zip" files when descompressing DockAnalyse.zip
   In the R workstatiom go to "Packages -> Install package(s) from local zip files"

3- IN A WINDOWS MACHINE -> Open a R workstation and go to the folder where you descompressed DockAnalyse.zip by clicking "File -> Change dir"

4- In the R workstation go to "File -> Open script" and open the file "Script_DockAnalyse.R". A window with this code will appear on your screen:

source("preprocessing.R")
source("dbscan.eps.choice.R")
source("DockAnalyse.R")

windows()
windows()
windows()
windows()
windows()
windows()
windows()
 
outOrig = 1		# This Flag is 0 (Escher outputfile), 1 (Hex outputfile) and 2 (Frodock outputfile)

marker <- NULL	# This variable highlights the desired solutions in the resulting graph
			# NULL: nothing is highlighted
			# For instance if we write "c(12,68,3)" instead of NULL, the solutions 12, 68 and 3 will be highlighted in the resulting graph

max.eps <- 1 	# maximum "epsilon" clustering parameter for DBscan, normal range between 0.5 and 1

MinPts <- 7 	# Value for the parameter "MinPts" in "dbscan" (Default value: MinPts=7), minimum number of poins in a cluster(normal range between 5 and 15)

if(outOrig == 0){
# Example 1. An ESCHER output file
# Format of each line in the file: 
#    Sol. Score   Rms Bumps Chg. Pos. Neg. Apo. Pol. RotX RotY RotZ TransX TransY TransZ
dev.set(8)
aux <- DockAnalyse("<Escher_outputfile_name>_1.sol",			# REMEMBER TO CHANGE THE NAME OF THIS FILE
        d.power=1,
	marker=marker,
	outOrig = outOrig,
	max.eps = max.eps,
	MinPts = MinPts,
	num.com.lin=15, 				# number of columns in the docking output file
        pos.trans.coor=c(13,14,15),		# columns representing the translations
	pos.rot.coor=c(10,11,12),		# columns representing the rotations
        pos.score=2,				# column representing the score or interaction energy
	ascending.score=TRUE,			# TRUE or FALSE: scores are sorted in an ascendent or descendent manner 
	center="mode",				# cluster centers can be calculated by the "mean" or "mode"
	radians=FALSE,				# TRUE or FALSE: rotations are described or not in radians
        exclude.noise.cluster=TRUE,		# TRUE or FALSE: find the best epsilon parameter without or with taking into account the noise cluster (0)
        plot.true=TRUE,				# TRUE or FALSE: display or do not display the graphical results
	print.info=TRUE)				# TRUE or FALSE: print or do not all the process information in the R Console window
}

if(outOrig == 1){
# Example 2. A HEX output file
# Format of each line in the file: 
#    Cluster Solution RMS Etotal x y z alpha beta gamma
dev.set(8)
aux <- DockAnalyse("<Hex_outputfile_name>_transform.txt", # REMEMBER TO CHANGE THE NAME OF THIS FILE
        d.power=1,
	marker=marker,
	outOrig = outOrig,
	max.eps = max.eps,
	MinPts = MinPts,
	num.com.lin=12, 
        pos.trans.coor=c(5,6,7),
	pos.rot.coor=c(8,9,10),
        pos.score=4, 
	ascending.score=FALSE,
	center="mode",
	radians=TRUE,
        exclude.noise.cluster=TRUE,
        plot.true=TRUE, 
	print.info=TRUE)
}

if(outOrig == 2){
# Example 3. A FroDock output file
# Format of each line in the file: 
#    Cluster Solution RMS Etotal x y z alpha beta gamma
dev.set(8)
aux <- DockAnalyse("<Frodock_outputfile_name>.txt", # REMEMBER TO CHANGE THE NAME OF THIS FILE
        d.power=1,
	marker=marker,
	outOrig = outOrig,	
	max.eps = max.eps,
	MinPts = MinPts,
	num.com.lin=8, 
        pos.trans.coor=c(5,6,7),
	pos.rot.coor=c(2,3,4),
        pos.score=8, 
	ascending.score=FALSE,
	center="mode",
	radians=FALSE,
        exclude.noise.cluster=TRUE,
        plot.true=TRUE, 
	print.info=TRUE)
}

5- REMEMBER TO CHANGE THE NAME OF THE OUTPUTFILE NAME!

6- Select all the new script and press the R workstage buttom "Run line or selection".

7- After several minutes these graphs will appear on your screen to help you to interpret your docking output if plot.true=TRUE :
	R Graphics Device 2 -> MultiDimensionalScaling (MDS) coordinates graph (only rotations are taken into account here)
	R Graphics Device 3 -> details each of the representative clusters found by the program
	R Graphics Device 4 -> Principal Component Analysis (PCA) coornadinates graph (rotations and translations taken into account here) + interaction energy graph for each of the representative clusters (less sccore means more interaction energy)-> if marker is NULL the representative points are highlighted in the graph
	R Graphics Device 5 -> 8x8 dimensions graph, the 8 dimesions used are 3 for the MDS (rotations), 3 for translations and 2 for the PCA (rotations+translations)	
	R Graphics Device 6 -> evaluation of the methods used to find the best epsilon parameter (see the "charachteristics of dockanalyse" section of the paper)
	R Graphics Device 7 -> summarizing graphs to obtain the best quality indexes for epsilon
	R Graphics Device 8 -> Principal Components Analysis (PCA) coornadinates graph (rotations and translations are taken into account here) -> if marker is NULL the representative points are not highlighted in this graph

To interpret the docking the important R Graphics Devices are 4 and 8.

8- In addition, three new files will be created in the same folder:

	A repres file with the same format of the docking ouput file but only for the DockAnalyse representative solutions
	A resumen_repres file that indicates:
		the number of representative clusters found by the program
		the corresponding solution line in the original outoput docking file for each representative cluster
		each cluster size
      A Clusters file with information necessary for the other analysis programs.

9- A good practice is to put in the marker variable the solution numbers shown in the repres file and execute the program again to see the solutions highlighted in the resulting graph.
The same can be done with any of the solutions of the original output docking file considered to be important. 
This can be repeated as many times as we need changing the values of the "marker" variable.
These basic rules will help us a lot to interpret the docking results.

10- When descompressing DockAnalyse.zip, an example of a docking outputfile (Hex_outputfile_transform.txt)and the required libraries to run the program are provided.

11- Some perl scripts are also provided to complement the results analysis:
     HexRMS.pl -> This program calculates the RMSD for all the docking solutions contained in "Hex_outputfile_transform.txt" and creates a file named RmsAll.txt that contain these RMSDs.
     ExtractRepres.pl -> This program calculates the RMSD for the docking solutions contained in "repres_<X>_transform.txt"  and creates a file named RmsRepres.txt that contain these RMSDs. PDB files for these representative solutions are also created.
     RelativeRMS -> This program calculates the RMSD of each solution (or cluster member) with respect to its cluster representative.
     ExtraClusMembers -> This program extracts all the PDB files of a desired cluster.
Synopsis and examples can be found in the first lines of the programs.
